# Supplementary material for: Comparing Proton Transfer Reaction (PTR) and Adduct Ionization Mechanism (AIM) for the Study of Volatile Organic Compounds
Source: Molecules. Author manuscript; Available in PMC 2026 Feb 19. (PMC12898800; doi:10.3390/molecules31030402)
Supplement: Supplementary Materials — The following supporting information can be downloaded at: https://www.mdpi.com/article/10.3390/molecules31030402/s1. [file EMS212208-supplement-Supplementary_Materials.zip]

Archive with 1 entries (1 files):
- molecules-3949150-supplementary.xlsx
