# Supplementary material for: Comparing Proton Transfer Reaction (PTR) and Adduct Ionization Mechanism (AIM) for the Study of Volatile Organic Compounds
Source: Molecules. Author manuscript; Available in PMC 2026 Feb 19. (PMC12898800; doi:10.3390/molecules31030402)
Supplement: Supplementary Materials — The following supporting information can be downloaded at: https://www.mdpi.com/article/10.3390/molecules31030402/s1. [file EMS212208-supplement-Supplementary_Materials.zip › molecules-3949150-supplementary.xlsx]

## Sheet: Supplement table S1
				Growth chamber 1
Detected signals	Annotation of detected signals			Day 8																									Day 9
m/z values obtained with PTR	Putative Chemical formula	Exact mass	Ionization	Time point 1	Time point 2	Time point 3	Time point 4	Time point 5	Time point 6	Time point 7	Time point 8	Time point 9	Time point 10	Time point 11	Time point 12	Time point 13	Time point 14	Time point 15	Time point 16	Time point 17	Time point 18	Time point 19	Time point 20	Time point 21	Time point 22	Time point 23	Time point 24	Time point 25	Time point 1	Time point 2	Time point 3	Time point 4	Time point 5	Time point 6	Time point 7	Time point 8	Time point 9	Time point 10	Time point 11	Time point 12	Time point 13	Time point 14	Time point 15	Time point 16	Time point 17	Time point 18	Time point 19	Time point 20	Time point 21
31.0175	Unknown			2.61108e+11	-4.04596e+10	1.2551e+11	1.19871e+16	-2.72232e+10	-1.85563e+11	-3.12385e+10	1.7389e+11	-4.72437e+10	2.24229e+11	-2.12971e+11	5.22127e+10	-1.45565e+16	3.26713e+10	1.44163e+11	-3.17488e+10	-2.50317e+11	1.81525e+10	-9.23489e+10	-3.40657e+11	-8.42343e+09	-2.55557e+09	1.06517e+16	2.18501e+11	3.17593e+10	-1.33693e+10	-1.03192e+10	-4.91115e+10	-5.45525e+09	-3.08193e+10	-1.77622e+11	-3.56477e+11	-6.32383e+10	1.17202e+11	-9.74079e+08	-1.0509e+16	6.10164e+10	1.47277e+10	-7.03809e+09	8.18725e+10	1.56857e+16	-1.23592e+16	-5.02606e+11	-6.87194e+10	2.8948e+10	1297603792888456
31.989	Unknown			4.31385e+11	-5.8271e+08	-6.70981e+10	-1.75355e+11	5.14117e+08	-1.17867e+11	1.97583e+11	8.07812e+09	-2.46864e+11	-4.84494e+10	2.80222e+11	4.43968e+10	-1.00289e+11	2.44312e+11	2.19626e+10	-6.45523e+10	6.32298e+10	-2.6754e+10	4.01615e+11	9.24106e+08	-6.38182e+10	-9.20506e+09	-2.23576e+11	3.58719e+10	9.86207e+09	8.47606e+10	4.62715e+10	4.87608e+10	7.04438e+09	5.92953e+09	2.70276e+11	1.07561e+16	5.21349e+10	-1.36853e+11	6.23482e+09	6.56504e+09	5.44835e+10	-2.10407e+11	-3.29072e+10	5.45643e+11	3.00268e+11	3.96516e+09	-2.242e+11	-1.52058e+11	-3.63851e+10	-3.46958e+10
32.0129	Unknown			-4.13923e+09	6.19628e+09	1.15115e+11	-3.48707e+10	-4.113e+10	9.93687e+08	-4.91233e+10	-1.3202e+11	5.01579e+09	2.30838e+11	1.85345e+11	1.5784e+08	-1.38784e+11	1.76759e+11	4.79337e+11	3.96692e+11	3.02759e+10	-2.36379e+11	1.9652e+10	8.54214e+08	3.0746e+10	7.09072e+09	3.13721e+10	1.21068e+11	-2.23135e+11	2.2245e+11	4.87171e+10	-1.09994e+11	-6.60618e+09	-2.57945e+11	-3.08905e+11	3.68068e+08	-2.26279e+10	-3.15713e+10	-3.10099e+10	-1.94079e+09	8.52056e+09	1.88212e+10	-2.66688e+09	-1.00239e+11	5.51308e+09	2.0967e+11	1.65366e+10	8.45756e+09	5.69161e+09	5.70894e+09
33.0331	Unknown			2.99753e+16	-5.2061e+10	2.38041e+16	3852801091148387	-5.14738e+10	-3.29863e+16	2.787e+10	1.07873e+16	-1368409606746137	4.22128e+10	4.63595e+10	-337223897238368	-5.26008e+11	-2.89046e+09	9.85337e+10	-1628190336988196	4102208169331264	3.94652e+16	2810080929225439	-1.59575e+16	1873969694109745	-1.44328e+11	-1983183016931872	5115072400393543	3603592512801783	-2.18786e+11	9.85648e+09	3507293488616819	2.69185e+16	1.89609e+16	-6.7631e+09	-1.54168e+16	-1.43241e+16	257081377034174	8.87114e+10	-3.01455e+10	9.46212e+10	-1.67094e+11	3.37688e+10	1.54188e+16	-3.28591e+11	5.34709e+11	-1.28443e+16	5728133480787899	2.04468e+10	1.10478e+11
34.0284	Unknown			-2.93637e+09	-6.08365e+09	-8.96139e+08	1.80226e+11	2.78325e+10	-8.83871e+08	1.94241e+11	3.3243e+10	1.41994e+11	-6.84623e+09	-1.21159e+11	3.2324e+10	-2.21732e+10	-4.45236e+10	-2.20645e+08	-8.69565e+09	1.19632e+11	-1.67465e+10	-2.30969e+10	-3.80986e+11	-3.33075e+10	4.91088e+10	5.77492e+09	2.12983e+10	-1.14716e+11	-3.45724e+09	-5.28383e+10	1.68648e+10	-8.85175e+09	2.8807e+09	6.71798e+09	1.42454e+10	9.42962e+09	-1.2637e+11	-7.45267e+09	-1.41219e+11	1.76411e+10	2.30319e+11	-2.56631e+11	-5.7771e+10	1.93473e+10	6.20606e+08	-1.52671e+11	-3.52018e+10	3.80262e+10	-6.12304e+09
34.0368	Unknown			-2.54479e+10	-6.77654e+10	-1.45349e+11	1.42942e+10	1.98083e+10	6.49012e+09	-7.78352e+08	8.98716e+09	1.88596e+11	3.62398e+09	-4.23933e+09	1.25668e+09	-5.35162e+08	3.38208e+11	1.45935e+10	4.38887e+10	4.09943e+08	-2.6362e+11	2.36381e+11	5.06299e+09	1.44483e+10	1.06291e+11	-4.02003e+10	3.5355e+10	1.05974e+10	1.15123e+11	5.93658e+10	2.44784e+11	-4.22019e+09	-2.43732e+11	1.28565e+11	-2.4944e+10	-2.12328e+11	1.7951e+11	-1.35653e+11	-2.48894e+11	-2.70033e+11	-2.32461e+10	1.89426e+10	1.20744e+10	7.91595e+09	-3.4659e+11	-1.20311e+11	1.81653e+11	-2.58025e+11	2.63991e+10
35.0374	Unknown			-1.61689e+10	-8.77013e+08	-6.05013e+08	1.15519e+11	-1.97285e+08	-9.28115e+09	-2.2069e+08	-2.79884e+10	4.59671e+11	3.07132e+10	3.27251e+11	-8.23681e+09	1.71501e+11	3.85688e+10	1.70562e+10	3.84067e+11	1.26041e+11	-2.78675e+10	2.97538e+10	6.35964e+09	4.5414e+09	7.78898e+09	-1.37589e+11	4.49818e+11	-1.19641e+11	1.15905e+11	5.54724e+09	6.9902e+09	-6.42598e+09	-8.43955e+07	6.45545e+10	7.20932e+09	-1.57134e+10	1.19666e+10	-6.84303e+09	6.58824e+07	2.34249e+11	1.30454e+11	4.67884e+09	9.7739e+09	-6.37678e+09	-7.27001e+09	-4.67231e+09	1.39102e+11	-7.0622e+10	-1.99304e+10
35.0506	Unknown			-3.36219e+10	-1.57763e+10	-5.27894e+08	-7.2136e+09	-3.49754e+10	1.10545e+11	1.98096e+11	3.58218e+10	1.22e+11	1.1854e+11	-1.27868e+11	3.26314e+08	-4.71321e+09	1.08688e+11	1.40456e+11	4.9048e+07	1.34385e+10	3.88852e+09	2.88468e+07	-1.39154e+10	-1.25235e+11	-4.97614e+09	-1.61231e+11	6.48579e+09	-6.60982e+09	-1.79558e+11	4.06782e+09	7.08974e+09	4.1842e+11	7.66374e+09	1.49257e+09	-1.6209e+10	-3.74182e+10	2.02082e+10	-5.53749e+09	-2.01682e+11	-6.02736e+08	1.03627e+11	-1.99318e+11	1.08283e+10	1.55171e+11	-1.8596e+11	-2.00986e+11	1.49675e+11	-2.76478e+11	1.6063e+11
35.9996	Unknown			-2.81325e+09	-1.68976e+11	-5.08327e+11	7.80204e+08	-5.43288e+09	4.98289e+11	-4.76367e+08	-4.35524e+09	-5.64545e+11	1.52979e+11	-4.17067e+10	3.23317e+09	5.35667e+10	-4.51227e+11	-9.195e+10	5.91258e+10	6.99437e+08	-3.53182e+10	6.68816e+10	-3.75651e+10	8.92163e+08	7.19512e+10	-6.47544e+10	-1.07416e+16	-2.98401e+10	3.35562e+10	-1.16431e+11	4.72296e+10	-2.07751e+10	1.63288e+16	6.83312e+08	4.09071e+10	6.64373e+10	5.3777e+10	7.54715e+09	2.47932e+10	4.28213e+10	-4.36165e+10	-1.12988e+16	1.09324e+16	-3.86316e+10	-1.33728e+16	-2.02236e+11	-1.17157e+11	3.63403e+11	2.25601e+11
36.0445	H5NO	35.0366	[M+H]+	2.52403e+10	5.23521e+10	-5.88547e+09	5.91363e+09	-5.21577e+09	-2.11217e+11	-4.93832e+10	-4.64623e+10	4.01772e+10	-1.12699e+11	9.25978e+08	-2.15383e+10	3.23763e+10	3.83807e+08	1.1785e+09	4.73985e+11	3.97682e+10	2.56555e+10	-1.79369e+10	2.23565e+10	1.56419e+11	4.8744e+09	-2.23163e+11	-1.83887e+10	1.58987e+10	-2.82029e+11	5.48432e+07	-2.21017e+10	-1.3785e+10	8.89458e+09	3.94866e+10	-1.09486e+11	1.59204e+11	2.34249e+11	1.72719e+10	-9.75046e+08	-1.37969e+11	5.35522e+09	-2.51658e+11	-1.5658e+11	2.09631e+10	-3.43538e+08	-1.9897e+11	4.92793e+09	7.60795e+10	7.33611e+09
37.0282	H4O2	36.0206	[M+H]+	1940111458018574	1.53991e+16	1.28195e+16	1.85206e+16	1.03679e+16	-2.96408e+16	-6841442653211693	-1.02409e+16	-1.56888e+16	-5160404444371913	-5922227449724282	-9728200618537740	-3637814155830199	7928341318469734	-4.19477e+16	1.29761e+16	6995464914076521	2576023128996674	3.22739e+16	2880889410280769	2209105591717453	1.90888e+16	6306951874149114		1751429775633362	1.85798e+16	1.86782e+16	1.77919e+16	1.66744e+16	1.53852e+16	-3.88226e+16	-7612733136283545	-2.01279e+16	-894414169340525	-802102364452022	-7480837948014241	5467691584570389	-1.28623e+16	-4.38659e+16	-9558245988732140	-6764718555785976	-1.07514e+16	-3924839672007785	4325791290498362	1.69323e+16	2661668240581143
38.0151	C3H	37.0073	[M+H]+	-1.56141e+16	-7.7264e+09	4.09022e+11	-2230349317071112	2.19586e+16	5330444462114114	8258415684222475	4.14327e+16	-9186239496883908	-2.45944e+16	8003863839064207	-153698115542944	6.70133e+10	4.86635e+16	4677174696772757	5213728189095643	-8.55694e+10	5392818862905852	3463120977239484	-3165096320817337	-4.79107e+16	-6147360756250525	-2474282276572204	-8846401399401072	3072403734514159	1.06561e+16	4.99686e+11	3273920950560491	5661926628211522	-1.43924e+16	2.12901e+16	-3113769673239661	-2.13197e+11	-2.35105e+16	8842523773176791	-9456312377190898	9968744529910424	8379888041086109	-853279786925315		-2891502953657199	1600119823889426	-1.89367e+11	-5092087004613596	2205528341205562	6240960640944079
38.0335	Unknown			-6.51657e+10	2.34786e+16	1439876804117026	2.18399e+16	5.19833e+11	-2527930639973277	-2.23733e+16	-4.10954e+16	-1.50622e+16	1.7624e+11	1.80314e+16	-2961629354953123	3308343139054367	1.43539e+16	-2.61971e+16	-1.79989e+16	-4.73285e+10	-1.02657e+16	3983648248513331	2.55184e+16	3.85713e+16	2219419003007938	1.45293e+16	8198178097142666	2461487134466731	4816910168868784	3660412998973458	4.65072e+16	4.17668e+16	3.20418e+16	8.19872e+10	1436126770030556	-4540036880728033	8.76686e+10	-2974074392231591	-1.70611e+16	4.90268e+11	-1.85515e+16	-2.0081e+16	-1.30392e+16	2332917663802319	-1.39383e+16	3178504618698737	4.73369e+16	3.81512e+16	1.20196e+16
39.0229	C3H2	38.0151	[M+H]+	2.26523e+16	-1.21483e+16	-4.71774e+16	-5396938577993948	-1.29715e+16	-1.84811e+16	3.19515e+16	8240985077148655	-5711632136028599	-5592190652336404	6231603945636099	-1.65642e+16	-2409777755666309	-859086128358888	-1.32127e+16	-1.11684e+16	2387050558130932	2.20827e+16	2.28263e+16	-2977950447127675	-3.75861e+16	-1.44566e+16	-215161472974712	-9003616567093087	1.54448e+16	-5030393807324285	2.42287e+16	1.35481e+16	4110076024696152	1.189e+16	1.65368e+16	-1.19097e+16	5165934442541986	3189743755922847	1.09754e+16	-4.15425e+16	1.0269e+16	2.51458e+16	-6330549638524752		-493971243705188	-2.71193e+16	-3733578602445109	-2625088053133273	-1.07517e+16	3822197587060705
39.0329	Unknown			1.0845e+16	6634295811467975	4577759732265138	1.03851e+16	9.58511e+10	-6605817717553267	6.74717e+10	-6541577056113843	-4765078004867543	-4.20718e+16	-1410729982402742	-1.76477e+16	5298616451268681	7315176862324746	3813345169793453	3.01374e+11	-6.05974e+11	1.52998e+16	6775454611350762	6763209687195779	8591537500128865	2.5961e+16	-2.90128e+16		6226490157467818	1.06574e+16	9252947693352206	9984483378670596	9614551632369864	7159650034820192	3.60202e+11	-9.06055e+10	-445796344276779	-1975674334196778	-2914285699366359	-3377523564788362	9.35649e+09	-7027574706994777	-1067530137434429	6579407241478832	-5.52479e+10	-2693629974891282	-5819749307937119	9599272282695136	1.14315e+16	8005926860716397
40.018	Unknown			5.59092e+09	7.61754e+10	3.13692e+11	7.77347e+10	-1.04767e+16	-4.63267e+10	6.0729e+10	7.47864e+10	1.05508e+16	2.60805e+10	1.01218e+16	3.9235e+10	4.18519e+10	-8.60314e+07	-4.51791e+10	-1.18267e+16	-8.3258e+10	4.36967e+10	4.48056e+10	-3.67122e+10	4.71493e+10	-1.39256e+16	-1.68689e+16	-7.42087e+10	7.6922e+10	1670191979079266	-1.41264e+11	-9.80172e+10	-2.91176e+10	3.26043e+10	2.42038e+16	2.22199e+10	-6.52036e+10	7.70947e+09	1.72807e+11	-1.77848e+11	-3.72914e+09	2.44119e+11	3.06195e+10	2897627029100165	1.44953e+16	-2.91874e+10	1.59818e+11	-5.01766e+07	1.53157e+16	1.49292e+16
40.0265	Unknown			9.79124e+09	-3.16949e+16	-1.88129e+16	1.85346e+11	9.46727e+10	2.51004e+11	407166251502427	2.2368e+16	-2649421702037649	-6153280855910465	4.72444e+16	-6.35023e+10	-2.1045e+16	-6.46448e+09	2.38138e+16	-1.84464e+10	-4.32158e+11	-4.90328e+11	2.15849e+16	-2.21417e+16	-3320230805077262	-7.93744e+10	1.48815e+16	-3110305363353376	-4.74022e+09	2.34233e+16	136845117862619	4.71019e+16	3578634208850212	8.18859e+10	2745762290368124	-1.89988e+11	1.32521e+16	3040023653069525	8308758333044793	-4.4296e+16	7307646591106463	-1.31161e+16	-8595859302450819		-3978449971685574	1474575576332869	-4.27164e+10	-1.82614e+16	-2.71883e+11	2.50818e+16
41.0386	C3H4	40.0308	[M+H]+	3197598111406297	-1.05191e+16	1.7115e+16	-3.90533e+16	-5294565081440661	5.59054e+10	2.91863e+16	3332161938245981	-8999635188145005	-9307141839329124	8579312343725998	-214330195734469	1.87532e+16	1.39082e+16	-1.41581e+16	6701175489968181	2.55882e+16	5014510375781822	4771577527991899	-4810180576354406	-3.7451e+16	-1.00728e+16	-4421531354952157	-1.32582e+16	-2619200570971203	-5918762354665263	2.32544e+16	-6757139535626955	1.07007e+16	-5.38352e+10	2.67469e+16	1.25154e+16	3.21159e+16	3.64363e+16	1.30725e+16	-100656986664025		1.35763e+16	-1.16517e+16		-5084307639150354	-4036573086240058	-4632447474471224	-3.88026e+16	-1.72904e+16	3.81924e+16
42.0338	C2H3N	41.026	[M+H]+	4433906057368109	2002406956064018	3271896528999019	3.97917e+16	6.38302e+16	3.4687e+16	3119846076666377	1.87384e+16	614475694483243	6544898558813284	-3218721744416442	7205571687123324	2.27371e+16	5.3877e+16	6300101725582152	4504789710082946	6633477525380105	-1.29332e+16	3971016964542251	5769646561477337	177595747150745	4385333507653666	-9591403916159536	3619839696028837	1.50464e+16	2981131368973955	3851739906595597	4.33736e+16	7395060726127944	2.58585e+16	3302742542397663	134150832806883	7.09653e+16	7896416710853238	-8661023804317658	5205630854395071	1.74668e+16	2.41073e+16	-5349812909771323	-2263482619079049	-5059972326103335	3189328944408487	5231550822010611	7896474749364923	4783051046198139	1.15449e+16
43.0179	C2H2O	42.01	[M+H]+	1673770647393047	-6561258718304153	-1.58455e+16	-293462018912094	-8335692151502094	-836418520271609	-1.32636e+16	-1.82256e+16	-3.41535e+16	-2.59056e+16	4874289736489512	-2899117994307643	7967943536511646	5920919291768634	-1.16087e+16	-8068249262020322	524637315536447	-1.49032e+16	4275585347529143	-1.31592e+16	759381682189586	-5164769416909687	-3.65304e+16	-2.48622e+16	-3.90288e+16	1.21794e+16	3.60143e+16	1.00351e+16	-5123126669570599	-2.26025e+16	1863429059195898	-2.94901e+16	-7652629890763318	3.65316e+16	134362104186172	-1.69072e+16	1.14795e+16	-2257992099572448	-1.55096e+16	1.11819e+16	-3393116019492215	-1257830650858005	-2190902592762356	1.54779e+16	-4152897190280669	8054412642416242
43.0371	Unknown			1.45818e+16	-1921849381217311	5796756866021102	1.37278e+16	4.26164e+10	9681643851637278	1.68451e+16	1.03716e+16	3.50956e+16	2.10645e+16	-1.24348e+16	-9069931899954308	1.17476e+16	2.28268e+16	-7464971669332021	7335181018397474	2143362821215744	-4771099365872888	2.55333e+16	1634644688011777	1.05199e+16	1.62187e+16	-4474678452382308	2224896842588031	4061916445453617	2.77627e+16	2096464507297391	1.24383e+16	2.57492e+16	1.35892e+16	8316959492365439	-9173601977517932	3.30061e+16	4063373353745514	-562899887674273	2.59953e+16	1.41649e+16	8291143748125895	-3052844171888003	7420399201161221	-1.37428e+16	-9275569327790724	1.71459e+16	4.04938e+16	1894911830769952	4845629262203444
44.0195	Unknown			-9.49446e+10	-5971060148725824	-4.20193e+16	7.98497e+10	2.25932e+10	2.28788e+16	-1.2399e+16	-2.20322e+16	-2.06871e+16	3.87363e+16	4.18768e+16	-6.6798e+09	7.66836e+10	5.07808e+10	2118378062665946	-5.10811e+10	-2.16898e+16	-5125283875330212	1.74057e+11	1.93849e+16	3809792398337744	-4040991460473667	-7955332273897747	-1.96441e+16	-8410996732546999	1.02801e+16	3.10919e+16	3.32197e+16	-7.72032e+09	-2.18626e+11	1.48161e+16	-9552800038388072	-4.03195e+16	-2692464906301137	-6127990725759216	-3.67776e+16	3542784872510307	7117602847207805	-3.37653e+16	-5801567650585149	-3.88436e+10	-3.36107e+16	-5771918760046763	2.23081e+16	2564721600602088	1.03871e+16
44.0242	Unknown			-9640949416830636	-5432149945045622	-2291853294867363	-2.71047e+11	-6125194751367968	-6.6839e+09	-2894644298138266	1.86965e+16	-2671500697167123	-8205997527215569	2244306611478425	-4385425639534257	7.86556e+10	-6577154769942528	1.51275e+16	-4.16514e+16	8012016650528614	5151640610827624	-8.89697e+10	-1.07844e+16	-8191072126587928	-4.07124e+16	-1.32017e+16	-1132973467343576	1693610485196395	1.66477e+16	-7498047824474885	-5797844455077	3.62654e+16	-1.99983e+16	-3696336504363379	4.00837e+16	-6110231015309942	1.75531e+11	1542366092941741	5027557864235727	1.46754e+16	-1388785721622432	-4368649584102491		-1.63866e+16	-2.54437e+16	-300922266755127	2.23971e+16	-7745632015137838	1567523491460554
45.0335	C2H4O	44.0257	[M+H]+	6586684127326592	567462548162645	5.76046e+16	29666038463807	4870640051986896	1.39696e+16	3.57321e+16	2072594397333738	-765952484647574	-4.37244e+16	7681098246298568	-1.0984e+16	-2.2224e+16	5441904119589047	-1862487432646809	-1.36216e+16	7337587187121208	-1151207244569008	7401508178582183	-6054769530684467	-1.05199e+16	3768907404257149	-7768728553819315	6506171342371836	2.0786e+16	4.97161e+16	5301533591123331	4695456846303259	9825520671054376	-1.26683e+16	4785835836023189	-1.50159e+16	4417374901350968	3600984378760863	6691328020308873	-5666270765720505	1.01781e+16	2.29356e+16	-1081926097934165	5.32589e+16	320749804510001	-3820852789526441	-8099733130628195	4893574138371548	-1.01442e+16	8841926009003309
45.9924	NO2	44.9845	[M]+	-7894063725570444	-2580251970381031	-1.00563e+16	-2940066465084712	-704094854766435	6318012886432633	5339823874888516	4.45854e+16	98983357873772	6.36028e+16	2.53112e+16	-2.96602e+16	2063791179296448	1971792278419482	5799531887653586	-1.34876e+16	8777047259744819	-1.85063e+16	-1403140489164878	-1.11795e+16	-1053498513045703	-8146556530519433	-9869306010010348		-1.31826e+16	-9018786344706876	-1.15953e+16	-2.94935e+16	-3778084503009982	-2.11981e+16	2.87089e+16	3652575291095861	1.24059e+16	992969076220751	1.37885e+16	-4.41231e+16	7265636801681463	9359500226858496	-2.56178e+16	2803356735212592	4829851512407224	1.52336e+16	6619029962782186	-1834401258518703	-7370427864509477	-1.16103e+16
46.0368	Unknown			1777268598354531	-4.88839e+11	1.32885e+16	1.40503e+16	7104113444814653	-5995078891642414	1.04005e+16	1.50942e+16	-3.52804e+16	-1.31416e+16	8213056998484514	-1.11472e+16	-2799235851971782	2653264210354944	-2179178417689498	-2.98209e+16	3.54938e+16	-1.17547e+16	2.63297e+16	-1140022620012171	1.06753e+16	1.29442e+16	-1.80404e+16	2748967375746647	-132880347641251	1.97947e+16	2448965477985565	1.89043e+16	4368206048731005	-2960204435589753	8293179619237034	2353737594580907	3412732129122187	2.48021e+16	3551630053638233	-1.45308e+16	2.68474e+16	8954224147749157	-3.23799e+16	1.25863e+16	-1205503419637377	-1.90823e+16	-1.34175e+16	3.20691e+16	-6371881232395404	1883043939795881
47.0129	CH2O2	46.0049	[M+H]+	-1.45836e+16	-1.3676e+16	-2.15495e+16	-1548966950662159	-1.35286e+16	-8221207402457839	-5694284086493681	-8170293626601835	-4284232216519787	-81527403504459	-7760887681729223	-5121541405817831	-7818577325915954	-3.62474e+16	-4398397371545501	-652744810323784	-5284831324998684	-4.85971e+16	-5100167708844763	-1556575794082582	-1.28411e+16	-1.32613e+16	-1.45489e+16	-18710656424131	-1.56782e+16	-2.21098e+16	-1.73e+16	-1.05683e+16	-2.03753e+16	-1.45579e+16	-5835584699921473	-4260788824543907	-7387690699545701	-4514971603327145	-3.33796e+16	-2117530598696668	3012455289786234	-3.96239e+16	-6404943991065448	-4770303666792458	9.51266e+10	-4782926544376412	-2029529065384339	-7522605224361614	-1.82004e+16	-1.38439e+16
47.038	Unknown			6075958182734723	-6693691728996767	2.72949e+10	-6456260267388436	2.01599e+16	6.56253e+09	-2.09642e+16	-5.18723e+10	-4.77465e+16	-430796147114533	817915784442666	-4832034477007738	-258559159616277	2.16454e+16	-5763862662342203	7.58508e+10	5643178045443772	-2.78446e+16	5369288634179334	-5230134278095683	-1.32135e+16	-1.84836e+16	-1.86437e+16	-4.03505e+16	-3.01916e+08	2.1921e+16	2773766456966517	-2960829838942747	-5.27548e+11	1.1285e+16	2.9333e+11	-156009830717653	3.01684e+16	3176572656598958	1.57572e+16	-1.05881e+16	5446092771999658	-1954120354631106	-8955636261364502	1.05019e+16	3.37237e+16	-1.09906e+16	-4091820356337747	2.65533e+16	3.75239e+16	4.20202e+16
47.0492	C2H6O	46.0413	[M+H]+	-8129379439874795	-3880546130178214	1125972068985348	2794993003932711	-2240943773728049	2.11358e+16	192652311033098	-2.75061e+16	-7390016594321924	-7137837139094466	2.10661e+16	-2651612313529783	3.25324e+16	6415281316548838	-6656288838247523	-6684471466372688	-1.0745e+16	-4028282680128725	6635335121891989	-2877550441415011	-5231261200771878	-9127051053717804	6037878668064323	-2712766487814705	-4218217608982222	4644581335309428	9825042263513912	8984659065683576	5094297607944054	8669230125051275	1.04717e+16	289336365393017	-4607370395561167	-3.32624e+16	5.77044e+16	-2.6699e+16	200413334487739	2.9024e+16	-2.43239e+16	4.30049e+16	1115960305136976	-4.91164e+16	-199519416868697	-2.47345e+16	-9324474027682660	2.09823e+16
47.9967	Unknown			1.74587e+16	-2395495594445067	-2.89896e+16	-2425289588339416	-3482929197166588	7.36224e+10	1.2665e+16	-1.0689e+16	2.335e+16	3370582374575895	-1.60463e+16	-1.44483e+16	-7.08258e+09	-5.12748e+10	-6.51358e+10	1.30261e+16	3.87959e+10	-3.75042e+11	-1.80247e+16	1.69408e+16	7.40525e+10	-1.74413e+16	-2.11971e+10	-3751423814024324	-8.08811e+10	-6.12989e+10	-3.63369e+10	1.72034e+16	-1.33267e+16	2360548131751395	-3.07514e+16	1.607e+16	2.15175e+16	1.79657e+10	-4847556588935525	-4759127268825665	-8.76177e+10	-3.53499e+16	1.3726e+11	2.74309e+08	5.94735e+11	3.62749e+10	-8.91827e+08	5.93943e+09	-9.93025e+09	-2.12442e+16
48.0081	HNO2	47.0002	[M+H]+	4828413801507628	4718788994497944	1.03695e+16	6403891783792609	-5.06134e+10	1.24529e+10	-2.26681e+16	-8.76391e+10	2.3068e+16	-1.59326e+16	1.76637e+16	-4918884588877362	3.41477e+16	9.98872e+07	1.07796e+16	2.18351e+16	3.44616e+16	-2244115096242949	7706819653740885	6737262763449325	3.05271e+16	7362170886080141	5079461206332417	5722579195586927	503681172829909	6651185134362025	5.83285e+11	6248805870018512	4711700679110517	2.64111e+16	-3.13511e+16	-3930738733960992	-3439368471117102	3.91239e+16	5116027597829517	1.61596e+16	5179833601504577	-5152555240437173	-3.85777e+16	-8.29982e+10	-3.0989e+10	-3438329044358826	-3305239361296175	5342593802387594	8.72105e+08	3633850114011655
48.0526	Unknown			-8.17027e+09	-9.86794e+10	1.59681e+16	6.39854e+10	-9.28263e+10	5.95626e+10	-1.63459e+11	3.67769e+10	-8.31455e+10	-1.64291e+16	5125124134305273	-9.78557e+10	2.10425e+10	8.34504e+10	-2.6229e+16	-1.42377e+16	-3.88357e+16	-1.60101e+16	1.04783e+16	-8731710665112928	-1.39248e+16	-397346923043676	3.14205e+16	-7722096032742164	-2.45669e+16	1072895095958681	1.44369e+16	2.35266e+16	-6.85884e+10	5.15684e+11	1.30531e+16	9.64752e+09	-1.53024e+16	-1.29662e+16	1.8702e+16	-7385486096321957	5286454646680708	2.36179e+16	-6302876227032919	1280603490140744	2.49319e+16	-1230361338421167	-8343424866809231	2.6474e+09	2.72796e+11	4950149816543674
48.9843	Unknown			8.97543e+09	-5.14906e+10	-9.58348e+09	1.46213e+11	-2.39448e+10	-2.21541e+11	2.93036e+10	4.89016e+10	3.21502e+10	-3.66054e+11	-1.89429e+10	1.75259e+10	3.4096e+10	-3.51008e+09	-3.28055e+10	2.22613e+10	2.45424e+11	2.51061e+11	7.28389e+08	3.08232e+10	3.89683e+09	-3.41525e+10	-2.98223e+10	1.20704e+11	-3.39982e+11	-1.45862e+11	4.92026e+11	-2.07812e+09	-2.39852e+11	-1.89497e+10	-1.77096e+11	2.91707e+11	1.17605e+11	-1.21149e+11	-2.01536e+11	-2.50741e+11	-2.88186e+09	2.1229e+09	-8.25581e+09	3.80338e+11	3.17651e+10	-2.08711e+08	1.01515e+10	1.6911e+09	-9.58906e+08	3.71917e+10
48.9953	Unknown			-3.27426e+10	1.23404e+11	7.03064e+09	3.15301e+10	-3.73121e+10	1.24693e+11	1.84547e+10	-1.44178e+11	3.71848e+11	-1.95692e+11	-4.25402e+09	5.24382e+09	-3.9437e+10	5.33888e+09	1.51815e+09	-4.53107e+10	2.58485e+11	1.60103e+10	4.44419e+11	-1.49993e+10	1.5362e+11	-8.53596e+08	1.6072e+11	-2.85522e+09	4.46368e+11	-5.45955e+09	3.32177e+11	4.49256e+11	3.01732e+10	-3.34699e+10	-7.21226e+09	1.68143e+11	1.55745e+10	-7.32442e+09	3.36835e+10	3.96019e+10	1.54507e+10	-4.96588e+09	1.87001e+10	2.94269e+09	-1.98682e+10	-3.94342e+09	-2.27262e+11	2.3378e+11	-1.63392e+10	-2.58745e+11
49.0086	Unknown			-2.8505e+11	-1.55012e+16	-2.1779e+16	-3.58284e+10	-6.5663e+08	-9.29701e+08	-9.74535e+08	1.70919e+10	2.68817e+11	-6.38065e+10	8.004e+10	1.43627e+16	6.05249e+09	2.51315e+11	-2.1981e+11	2.76402e+11	-7.84995e+10	-1.13271e+16	-2.37322e+16	-3.69615e+16	-4388043991741381	-1.47669e+16	8.90973e+10	-4666500873330968	2.02342e+16	1.31529e+16	262528227459799	-1543710294433123	-1502473725041439	-3.49793e+11	-9.07635e+10	3.41951e+11	3.74452e+10	-2500009516446912		-8.92633e+10	1.42222e+16	-4.43402e+11	1.82487e+10	-1.81542e+11	2023281715296454	1.27148e+11	-8.8953e+08	9.99392e+09	-3.34723e+10	-1.93191e+16
49.0156	Unknown			-3.75524e+11	-1.03734e+16	-7.44089e+10	1.0841e+09	-1.25879e+16	7.0259e+10	6.94271e+10	-3.49921e+10	-2.12799e+10	1.42416e+11	8.69418e+10	1.4898e+10	9.52437e+10	-4.50391e+10	2.29429e+11	7.40528e+09	-1.71281e+11	3.63014e+11	-2.54934e+11		-5.26245e+11	-1654100431801752	1.66273e+10	-1.17428e+16	3.17068e+11	1.56681e+11	8.28843e+10	-2.35016e+11	-8.86441e+10	-8.77684e+10	5.97231e+10	9.8732e+10	1.99411e+10	-9.66418e+10	1.40096e+16	-7.08313e+09	6.70908e+09	3.43405e+11	-4.65216e+11	-8.06082e+10	2.93864e+10	3.27054e+09	1.76015e+11	-3.29797e+11	-8.70524e+09	-5.4449e+10
49.0536	Unknown			-8.70563e+10	3.4152e+10	2.35065e+11	-1.10725e+11	-1.11207e+11	-1.57958e+11	2.83589e+10	1.78414e+10	7.9179e+09	-7.54094e+09	4.44516e+11	-1.44138e+11	6.77529e+09	2.85824e+09	-1.34531e+11	2.36733e+11	-8.32521e+10	-9.47815e+08	6.13472e+10	-7.586e+10	-1.7746e+16	7.82926e+09	-1.42055e+11	-7.69683e+10	-1.16209e+16	1.17135e+11	5.54411e+10	4.98127e+10	-7.47915e+10	1.85867e+10	1.98939e+11	5.92386e+10	-4.48163e+10	-9.43482e+09	2600439963013606	-3.83321e+11	5.77195e+11	1.47289e+11	-1.25644e+16	2.09385e+16	6.00192e+11	-1.20392e+16	-8.79952e+10	3.59141e+11	3.77122e+11	1.54711e+11
50.0152	C4H	49.0073	[M+H]+	-5206289549924414	-1.33401e+16	3.04635e+16	-1201510664413985	-1.93283e+16	9479977814084716	1.91667e+16	1.30133e+16	-4.56077e+16	-851215969893182	-3.44344e+16	1967587694430839	-1.7742e+16	-8070773173856072	-8608172368030353	-1254324557057429	2.15386e+16	-1.51942e+16	-2.41767e+16	-2.76562e+16	-995788967780853	-176694345709405	-2204239075367931		-2009560316825365	-8626743896543165	-1177223561315166	-4974168033183846	6976721182164747	-1.45353e+16	1.70744e+16	-1.39974e+16	3.72801e+16	2500527689169807	1.62146e+16	-5.6615e+10	1.23374e+16	2.18056e+16	-1.90052e+16	672463713954019	-1.34635e+16	1.63568e+16	1.10421e+16	-4361040424769647	-7422744370317313	1.66299e+16
51.0226	C4H2	50.0151	[M+H]+	1.83855e+16	-313496150683254	-5.89009e+10	-9632146338566516	-7111567671506808	4572949235260443	3.39693e+16	1.14539e+16	5.77083e+10	8.9943e+10	6.47899e+09	5068366237851452	-4.1495e+11	-1.65172e+10	2457763722936157	8.58905e+10	2918990348926287	-7268533589367687	-1.6008e+10	-1.69016e+09	-6426085103100054	-2.52975e+16	-3150906483414262		-9634068962940944	2068731953716041	-3.86636e+10	3.08951e+16	-1836998467570211	-8272088959633134	1.75583e+16	2.3351e+16	304185322006309	5187580009127779	4.38841e+16	1.39172e+16	1.94351e+16	1164101206281798	-7.82993e+10	1376755931667445	-860333285622919	3910931719303956	-6199001690887218	-6060843288226703	-2963293592650046	1569290416512381
51.0442	CH6O2	50.0362	[M+H]+	2.16124e+16	9892684314559974	4819084580015287	2.08103e+16	1293919120095216	1.80549e+16	-3081849964574612	-3.32778e+10	-2742639691516502	-5283687253490321	7085559486802451	-6473256499162361	-3647213358757839	1.41997e+16	-1994899264053107	7464382131428249	1589585263248261	7663277549874725	3.72985e+16	9682219625317124	2.7437e+16	2.67587e+16	-2.53669e+16		2.21606e+16	2353935826298975	1545806276855466	1372412007652507	2.67026e+16	1.31809e+16	563128713658767	-1.55119e+16	-1.19031e+16	2853635747265548	-860994603084364	-2.32311e+16	1.86222e+16	-1.22529e+16	-1.14852e+16	-1018369924989021	-4.29632e+16	-1.02074e+16	-2.88449e+16	5543420011633771	1.74603e+16	416381712422717
52.0184	C3HN	51.0104	[M+H]+	-7855201363954137	-6299123085053704	-3.59838e+16	-7056452178668751	-4.55231e+16	1486534415785709	7858247194205414	3.98008e+16	1.03228e+16	1.71159e+16	3.38124e+16	-3.70142e+10	-7.32646e+10	-1.2388e+16	-2.20294e+16	2.20935e+16	7096301053332449	-2.31001e+16	-4.72061e+16	-1339972392889105	-71149711929374	-9.92311e+10	-6645435616561904		-1.00459e+16	-3.25184e+16	-7499188177528052	-1133196302390893	-6296627525990001	-8854102217187784	-5496322690481115	3.55112e+16	1.20398e+16	-4.38012e+11	3.23624e+16	1.7371e+16	5912107798073385	7328288554946244	-1.64711e+16	3368612984502445	2.13541e+16	7178605644751757	1.32615e+16	-1.7032e+16	-5637647013430475	-5579843704689794
52.0306	C4H3	51.0229	[M+H]+	-2810935176614897	1702462152627683	-2.4149e+16	-2030639250404677	-8.13049e+09	1.06681e+16	9.26942e+10	2686110526038711	7.22678e+10	-5.30416e+10	-6.61141e+09	5.21335e+10	-1.546e+16	2627044331719071	-1379679738554608	-1.51074e+16	1.19034e+16	2.30727e+16	-4162498946652486	-7.16942e+10	-7.67778e+10	1.94622e+16	-2.08845e+16	-3119204012599838	-2.2336e+16	3.34395e+10	1445747652671983	1.91752e+10	1.461e+10	6.93172e+10	1.62054e+16	1.50123e+11	4052871873195321	-2.34097e+16	-415426620678401	1.2653e+16	-2.53555e+16	-1417476115923473	-8.90039e+10	2.18116e+16	2.5188e+11	2.75001e+16	-8.95711e+10	-2.50749e+16	1.35389e+10	4.97484e+10
53.0023	C3O	51.9944	[M+H]+	-4753953678342526	-3886227208188764	-6062062193803452	-1.73012e+16	-2.85798e+16	2824093494651292	4114045489090445	8412932278589969	-3.18502e+16	-5028945375930016	1.14964e+16	9086212229929558	-2.22503e+16	-8670225665881048	-2372707511992811	-2.80524e+16	7252728919281415	-4087317798556089	-398360562453548	-1.47587e+16	-9822991728124286	-5545114354645664	-6546293844761131	-2.21666e+16	-616982088318796	-2151912103547371	-3247703242013733	-3585260636831178	1.99601e+16	-6367030688745112	5376713089857654	-1.87999e+16	8084355668559473	4.55582e+16	1.5627e+16	-3.24523e+16	6796515321313201	5.47887e+16	-1.36069e+16		-8734475726858815	-3451713242295762	-4.29022e+16	-1.08017e+16	-7969642283649048	2.40628e+16
53.0387	C4H4O2	52.0308	[M+H]+	-1.86439e+16	-1.36479e+16	-1.93229e+16	-2704141073840871	-2909258704461015	9324270230194332	3.41855e+16	3429995701342725	3.24042e+16	9853369067762684	3267027908025355	1.73787e+16	-1.07325e+16	2.53601e+16	4792791935829266	-1.0251e+16	4874774480656763	-2312627668158207	-3211753835024034	-1.06491e+16	-5374714159890548	-2850797783491288	-4713001310972076		-2.62569e+16	-2.38991e+16	1.46212e+16	-6756164396989339	-7881783955722144	-2.29828e+16	3002614733260245	1.71007e+16	3485826349580945	4860297490611232	1091256671354568	-2382614837604935	3967663959438927	2413906591867687	-883713267826769	5128633787520709	-2.32563e+16	1.31364e+16	7909678692203936	-2.88832e+16	-4.18265e+16	-2519718541089455
54.0338	C3H3N	53.026	[M+H]+	1824414192348911	4.08382e+16	1.14282e+16	1.3965e+16	-35056694004858	1.51676e+16	6906028884642268	1388553307318503	-1.30072e+16	-6768482786938534	1.32665e+16	-1.00026e+16	-1.49706e+16	1.67396e+16	2239926630437594	-3050564928251731	2811083659322904	-1.21345e+16	1.47156e+16	3.29374e+16	7832558153918967	2.67523e+16	-4032951916871497	3.07256e+16	1930358360861817	1.28899e+16	1.29056e+16	1295194513228779	2468929331692351	-1.61299e+16	1.71386e+16	-2.16452e+16	8019964724420703	2302161021792699	-5438729589236857	-5153965146837436	127945584460889	8602194707655997	-2661338677262961	5.78025e+16	-8490212579101097	-3.23043e+16	4.78724e+16	8389145614926719	-3865856997309436	2.30055e+16
55.0388	H6O3	54.0311	[M+H]+	6260135478225166	4.61623e+16	4399859924681344	5897703696416521	2.7953e+16	-5.16827e+16	-1.58075e+16	-2.68229e+16	-4.95535e+16	-1.74297e+16	-1.61412e+16	-2.46e+16	-8989106452167661	236137302913626	-1.22364e+16	-1.15688e+16	2.72699e+16	3249859479458195	9941492277589674	8174776316884511	6573456131814339	5959336512900499	155994795413811		53445947120683	5493457129118902	5936901176629732	5472627579995617	5594802187378818	4.61323e+16	-6992618093788394	-2.03929e+16	-5695334135542325	-1919159394034402	-2.38834e+16	-725579926292319	3871232873630248	-3515238508968501	-2.05202e+16	-2.03758e+16	-5793251786642273	-3373457263102537	-9125724852901484	1.2526e+16	4.54351e+16	8717263789030056
55.0537	C4H6NO	54.0464	[M+H]+	-1.24109e+16	-3.10152e+16	-7276999258627903	-5253052618555465	-2.63878e+16	2.1088e+16	4210416584857768	4.50463e+16	-5964634667493307	8663787395478906	897561072979336	1341222098832695	-9804105721232580	9763568942707580	5513439789617713	-3944173679294671	3.90749e+16	-7626927951770668	1760871342931658	-3.87201e+16	-1748909705278745	-3.27459e+16	-352445620327444	-2713663870669336	-1297026182950578	-5.85238e+16	3.10114e+16	5717986845990453	1.0508e+16	-7554230973801701	1643506006313089	1.21028e+16	3384310827412307	2.84586e+16	1.4102e+16	-1.53591e+16	8668598161289509	1.16621e+16	-2.3583e+16	4546466855033238	-4660614558396503	-3465968351310522	-3.29607e+16	-4.82335e+16	-1783941631902941	1.66348e+16
56.044	Unknown			1.69734e+16	8063044457096574	6515585268255797	1.20191e+16	4978740060947728	2.74626e+16	-8609756884968567	-3347197364534371	-931569426618345	-2.06323e+16	-4834428715927569	-2.38531e+16	-5.79476e+10	7793597005125164	1.03241e+16	-6989338401464235	5109826069190776	-1113406990598767	1.2675e+16	1.64396e+16	70403210478924	4803940941503909	3.70504e+10		9723819588300236	6210351062735653	198582622454678	1.1906e+16	1.71606e+16	1234833799341542	-3.53464e+11	2.29092e+16	-1.00865e+16	9.37849e+10	-1080878642353969	-2999391028975923	5685727035845828	-1.08823e+16	-9913297109572644	-3.88594e+10	5.32667e+10	-1.36685e+16	-1.34993e+16	1.68717e+16	1150561059169261	7558639696303576
56.0579	Unknown			-126010693604367	-1174647044519861	1.08649e+16	-4.37607e+16	-1.20599e+16	1533243575701615	-8.07428e+10	5297820025650934	-3.07923e+16	3.69804e+16	-1053120760038495	-2.21676e+11	2.17534e+16	1.19721e+16	1.93231e+16	7278670310016389	9079938189358594	-2.29548e+16	204424132497133	-3229915741326028	-2.06861e+16	-1.57641e+16	-2.14094e+16		-9257793275133096	1.3865e+10	-3.32819e+16	7.10167e+09	-6.30536e+10	-12694014654899	7481521522055834	2560097821035223	3643875236071792	1.76863e+16	1.2567e+16	4551453218984147	1.65629e+16	6063059610977584	-1.04887e+16	2.76126e+16	3219217320120926	-1.89191e+16	4.80999e+16	4.30857e+16	-2531960429006941	1.17817e+16
57.0337	C3H4O	56.0257	[M+H]+	7554517522077697	6.91341e+10	1.79054e+16	2.34852e+16	-9538034678393536	1.06557e+16	-3.63432e+16	-2.13558e+16	-1.07101e+16	-9293613473293828	5279035621415296	-4.89493e+16	3.44576e+16	4260733938882377	-5610958215811368	-3084731588609446	1.9919e+16	-4889434693463812	1.09455e+16		-862874884490794	-7833489752420597		7776141874330067	4145610513884845	1.09406e+16	8735716522880299	5534249142056247	8192021144763917	4308962518422277	5558416171822511	-4623485238089975	-4475105068108887	1.43842e+16	1.60057e+16	-628734366324335	1.65738e+16	-2.38071e+16	-1433913702916545		-5955510032196187	-97541619227558	-1608967296739361	202656911499024	8436665398845244	1.54319e+16
57.0434	Unknown			3093349786879751	4137427679192424	3.97773e+16	3.80207e+16	1.62571e+16	5222750228923989	-1.42607e+16	-2327374960556683	-3390495984194941	-2.46283e+16	-1644365986299079	-9.96472e+10	-6477166569147375	1.81275e+16	-1563381502561606	8440803730627167	2803092493539966	359944136970769	5690770566543435	5139687127447307	3207030837259317	4125124828435023	5738467634560096		3.76644e+16	3.36768e+16	4254557541628873	3386444548115125	3.19251e+16	2.37592e+16	-1641400375659019	-1.41513e+16	-2582555182898183	-1.88273e+16	-2.22557e+16	-1.98859e+16	2.91142e+16	-2.63015e+16	-1.32947e+16	-8624470987153299	-2.68781e+16	-2048057988104729	6.047e+11	7896670754931528	2.8314e+16	5.98442e+16
57.0701	C4H8NO	56.0626	[M+H]+	-8151426512679638	-4529192359722489	-1.77476e+16	3002644288429668	-7633989480658743	7031603105677187	8020107504622676	2.43065e+16	5384729335997651	2.20347e+16	-1.04035e+16	-9359063888071284	1.88812e+16	1.73503e+16	-6490139310181053	-9375697050258648	-1.02003e+16	-1.77604e+16	4890628953616882	-5149491470322154	-2231824355078782	-3187908568265008	-4.43103e+16	-5019642309009864	-4826131819487989	7870074826041407	8625550113196545	7065701391331336	4.87537e+16	1746435986465067	-5530849982846253	6340651342431336	-2.80095e+16	-7209283379691067	2.88529e+16	1225994265440955	1994549474851226	-4062559254265241	-7747733935437151		-1339871387609104	-2572032428425719	-1.45508e+16	2.17809e+16	1427093580589045	3218679391727741
58.0292	C2H3NO	57.0209	[M+H]+	2.16036e+16	-3.32089e+11	-1.11639e+16	3.7309e+16	2526657248541203	4027329550613454	226687525126619	3.53572e+16	2.33775e+11	3402728834419125	-276773890593187	-1.4511e+16	1.00457e+16	-4368504828441942	-3.32456e+10	1465925186917988	2.17375e+16	9.57154e+09	1.19528e+16	-3.10516e+16	-9.57172e+10	4.59533e+16	-5341864884595253	5.15857e+09	-1.90706e+16	7.17998e+09	-4.5335e+10	1.88413e+11	2.30846e+16	1.60731e+16	3.37246e+10	1548267810719782	-1076595810737789	2576653066193764	-8.74803e+10	2.29443e+09	-1677041006926186	-3.10694e+10	-2.97155e+16	2.2649e+11	6.60135e+10	-2564849432503645	-2.00544e+09	-1.70213e+10	4971765235924006	2.21588e+16
58.0382	Unknown			6.40621e+10	3.36503e+16	5908620447767007	4506628713715627	-3.20364e+16	1.6623e+16	-2.27214e+16	1.16845e+11	-4.43685e+16	-5711399935960856	6798727142292987	489718370956696	6.23331e+10	3.02265e+16	-4930119561181653	1.62446e+11	1147757366940505	-1.45391e+16	1.00226e+16		-2.55548e+16	1093086862934689		1313355097870006	4159995620527934	2564872667532858	2.15537e+16	2.37215e+16	3426506097359838	6.12265e+10	-4927703685354626	-5846621112934811	-4.02298e+16	-4.90499e+10	8761150311330582	-2347853892258403	7187770128301574	3.24352e+10	-3169811970732614		-106470147785441	-2892534001698588	-7126815238278766	9236957573523566	4.79152e+16	9826555261641528
58.064	Unknown			-1.72138e+16	1832293042174117	-6.55849e+09	1161553400535649	-1.02267e+16	-1.55514e+10	-1.12796e+16	-6.73778e+10	7.78964e+10	-8.82764e+09	-1818573894864818	-5.82964e+11	-5.78636e+10	5.2356e+11	-9.9924e+10	9.67578e+09	-5.15721e+11	1329331314627296	9.70483e+09	1.38224e+16	7.81389e+10	128408664781479	1.09295e+16	-1284023172731007	8.47378e+10	1.14534e+16	1.00655e+16	-1.65724e+11	1.47003e+16	8.8277e+10	6.12682e+10	-9.23234e+09	-8.81243e+08	-4.91564e+11	1943934502833585	6.8579e+09	5.52435e+10	1.92921e+16	1.57072e+16	1.43512e+16	-2.37814e+11	-1.17398e+16	-1.50822e+16		-1.52695e+10	-1.489e+11
58.0736	Unknown			3252906126764363	1.24789e+09	-1.11962e+16	-4990901859293975	-3.47555e+16	3528805391555673	1.47171e+16	1.57579e+16	1.44796e+16	1.49396e+16	-1.6668e+16	-3310446369761341	995750323584052	669304352648524	-7249772075537814	-3950748287501818	-1.60851e+16	-9498556485447452	2700900895179957	-2.2733e+16	-9200282778733318	-1.72463e+16	-2895208276912739	-2408070053431202	6.59903e+09	9033260871839574	3.13214e+16	2.40694e+16	-2570156805075177	-2361567274147408	1.60304e+16	2.36963e+16	-5795220808957197	-4.07511e+16	1.33127e+16	5957716754842884	1.1207e+16	-2397778725899899	-4.84222e+16		-6.85202e+10	-9295503093219998	-9532714629308868	1.73489e+16	6848258802516355	1.8507e+16
59.0491	C3H6O	58.0413	[M+H]+	2169662001617425	1.14852e+16	1.52111e+16	4391343654437918	-8339246294536906	2.58599e+16	792520202759448	1.09465e+16	-1.74642e+16	-2.63145e+16	1607632157700678	-393225911548285	9142960969121816	1713621466670432	-5292473364083605	-4148374680487876	4.06591e+16	-6990962991673655	1.81808e+16	-9578265342327086	5740744903653905	2.09335e+16	-3180974212639711	2.90142e+16	6669878879176139	2029512058597831	1.24885e+16	2114766172309288	3831612320572546	4404046371313086	2.24817e+16	7966221739516754	-5930852098578043	2.64686e+16	2.32048e+16	-3.68477e+16	3543474906501771	1.06731e+16	-5303259883371325	-1.03706e+16	1.42812e+16	-1267603816418017	-3900868405603859	2629982004618583	-5881608789538717	5396551010116895
60.0445	C2H5NO	59.0366	[M+H]+	5520672118460412	1.40083e+16	2.91028e+16	7267876583532729	4963093726723378	1.10969e+16	-1.68804e+16	-1.93276e+16	-1.84964e+16	3.06483e+16	-4150235157233062	-4696159870042904	1.55284e+16	2732840275960491	-1026673093460273	-9249278967511376	7563655542696668	-6850275521194937	4.48874e+16	816819219387449	8903560583513437	925254536169312	-3135481086571912	1721914156859694	1.45907e+16	2.16671e+16	5355106008899879	2.98624e+16	5379376666679814	495494004926722	2613717081109024	-1.79241e+16	-6407143701211593	-3.00446e+11	4.43733e+16	3.71304e+16	-9068502274190426	-1585273306543289	-1.919e+16	-4274383065414611	-2.62762e+16	-1.77363e+16	-2.25363e+16	1.03733e+16	2700608593285636	1.16905e+16
60.0528	Unknown			1.33755e+16	7619828072415125	8004380749441875	3529729947190141	-2.89846e+16	7352160125646101	4045688541236547	420116006025717	-2.71018e+16	-2.29608e+16	2.6851e+16	-331738657431746	-1906519149415864	8934473648225971	-2.70493e+16	-2.65571e+16	1.12708e+16	-2.77871e+16	7076551773212092	4763581565363495	2.27263e+16	7120513402046669	-1.28239e+16	1.00735e+16	4570995251209187	915822117227938	1.36416e+16	3277965204075972	1.4188e+16	4306224172098361	3.58118e+16	2800745352699696	8435228483789636	8542442537199157	615163089549009	-5338858700170146	1.82345e+16	5521219376006581	-2.06009e+16	-3933047119107691	4.97681e+16	-5616131739958785	-1.03443e+16	8076914585616546	-2.22481e+16	1699153079941862
61.0286	C2H4O2	60.0206	[M+H]+	-4921203887668923	-5950767106046584	-6523434395321548	-4485889702448231	-2497919959019379	-1.09149e+16	-4.80813e+16	-6831245022710819	-1.20852e+16	-4422863099957652	-1.58253e+16	-2099357461692275	1266315516913985	788169129333105	-2.34686e+16	-1.4565e+16	-7337674278509176	-2.85492e+16	1.14279e+16	-1.45117e+16	1.51907e+16	-1521516545174495		-1.47008e+16	9060278710253388	1.19729e+16	3.04842e+16	3.45967e+16	-2.00128e+16	-4.9612e+16	-7.60234e+16	-1.0082e+16	-2191026910301397	-1078174334128379	3.46211e+16	-5424843883152564	1.72188e+16	-1779553668584888	-1.95241e+16	-1360904703850152	1188365455165874	-2200147906214034	-4482015593212396	5608833658234946	9400927914548384	1.54133e+16
61.0538	C5H	61.0073	[M+H]+	1.07868e+16	5134580221058394	-6163008537855841	3.35315e+16	-8109301558300308	5362060064047214	4.28917e+11	-3.02224e+16	-1.27665e+16	-376636114632789	3.54226e+16	-1.74556e+16	1.05588e+16	4.17625e+16	-2.65555e+16	6533785247676283	1703025232812655	804550738458476	9558730463895548	5627197725530664	775956775531772	1512985687945334	-5128690129799218	5625102331315301	-1.89307e+16	7049208300343168	5894170327608306	40712531396217	1.21911e+16	-6172354390995005	-7.65053e+10	-5342323055791409	-691601281464671	-6.55277e+09	-812210246394135	-6156203899525536	4.23904e+16	-5599555194725492	-1.41898e+16	2.32968e+16	785506425392879	-6486309143261537	-7222589370887988	4.10749e+10	-1.70858e+16	4.42599e+16
62.0153	Unknown			-1664299058006767	1.48029e+16	-3.01282e+16	2433462062618949	-2.00644e+16	1.24728e+11	-1.60392e+16	-1.66209e+16	5407563372174205	-1.43517e+11	2.10043e+16	-1915906574354101	-1425848337607387	2.2285e+16	1.74958e+16	-1.40161e+16	2.058e+16	-2.55691e+16	9.29445e+10	-1.14122e+16	-2606476887891118	2.47797e+16	9.80174e+08	5.41571e+11	9.21687e+10	2.32825e+10	-1.18283e+16	2.78849e+10	3.29349e+16	4.67526e+16	-260206957840535	-6.8403e+10	-4.16519e+11	2.2365e+16	1869050802182845	-9.64717e+10	5.62703e+10	-6.97426e+10	-1.43962e+16	1.94726e+16	6.07177e+11	2.12837e+16	-4.34463e+10	-5377220273037851	-7.27192e+10	2.44172e+16
62.0239	CH3NO2	61.0158	[M+H]+	6942588261707183	-4.81048e+16	7.76576e+10	-2.77016e+10	1.23276e+16	1.19253e+16	-6766312068436087	-3.53197e+16	-2.18273e+16	4.7798e+16	4248567751273108	7687504839567066	7078453994567441	-1.55407e+16	-2.95676e+16	-5235835092449737	4694076473220482	1159613984686017	-8.05436e+10	-2748297190418081	-1.29244e+16	3848933607813465	-2.06553e+16		2.89595e+16	-1.61803e+16	6500905831836046	-4.7459e+16	2.79256e+16	-2828645362310256	3.41489e+16	-2979274921435515	3.62073e+10	1.64148e+16	185778374792403	-8371330136622557	1.70926e+16	5388290061998507	-6368697077425017	318817119154699	1.63918e+16	-2.32895e+16	-1.53774e+16	3479363241939426	558600412263438	1.03518e+16
62.0322	Unknown			1.81468e+16	-1.7012e+16	-6923479900861965	3076163707934898	-9956757197252740	-4694649524999636	-1066746577584092	-8.5881e+10	314632136427552	-4.50362e+10	-2.52166e+16	-7.73283e+10	5069891067199239	-4737622903047828	-5367835080298672	4.97602e+11	7.71449e+09	-3.85446e+16	1.95049e+16	-5260296547420842	2629040675736702	-7237256319532412		4.71404e+16	-2.79358e+16	4.15599e+11	1.72423e+16	8966809101644824	-1.17094e+16	-4428738556421091	-8191911948948263	-4015254766097237	-1.16413e+16	-2.30372e+16	-1.79857e+16	2.19429e+16	7627737390633743	-7.69655e+10	-4.1374e+10	-4.50549e+16	-7281937713329717	-5016733903622783	-1.15786e+16	1.64537e+16	5237975921494054	656861802736948
63.0443	C2H6O2	62.0362	[M+H]+	832039611574198	4519340991214982	8861933999351534	8299345994897234	5015542628138525	-5.26257e+11	5.28194e+10	-3.16831e+16	-8104305786499455	-4844414816245646	2.93245e+16	-2.30612e+16	-2.25132e+16	6.3696e+16	4054908470157992	9774849236031668	6.4282e+16	6291416415605822	1.39321e+16	6200238809578318	6.30837e+16	8294389663524693	-8144788245060264		809375560332326	9841273341002156	1.03799e+16	9880640317712852	9989625691257388	4252484508400767	1.50861e+16	-494269658701596	-6108425820848029	-94572460723652	8235189315841662	-1.87816e+16	3411320677209062	-3.75982e+16	-5267801867569699	1.44027e+16	-9.4953e+10	-6579919756731112	-5524159858632083	1.48365e+16	7002894202861598	1.13953e+16
64.0037	Unknown				-5.11832e+10	-6.66972e+10	6.33801e+10	-1.20373e+11	-2.06846e+16	4.98317e+10	-1.00442e+16	-2.12975e+11	1.06088e+11	-5.10694e+10	-7.09188e+10	5.74091e+11	1335136287299271	-9.5133e+10	-1.19959e+16	-1.12284e+16	-2.12624e+16	1.0962e+16	6.61479e+10	3.61485e+11	-5.76437e+11	-1.00108e+16	-3.77706e+11	3.20336e+11	-3.2705e+10	-8.20347e+10	3.09771e+10	-9.29657e+10	-1.62239e+11	8.56433e+10	-2.21933e+10	-7.85667e+10	-7.24374e+10	9.64356e+10	5.13351e+10	-1.32925e+11	-2.84071e+11	1.26944e+11	-9.02353e+10	-8.90525e+08	-1492216589126195	-2092152066160832	6.10398e+10	4.69604e+11	1.6944e+11
64.0276	Unknown			1.16571e+16	3.35415e+10	-1.98437e+16	1285112528025805	-2.83125e+10	1.14609e+11	1.30048e+09	3.84673e+11	1.46353e+16	-5.70566e+10	2.31551e+11	4.47121e+10	1.16945e+08	-1.26505e+16	2.58707e+10	9.01609e+10	1.93633e+16	9.31939e+08	1.07957e+16	3.59226e+10	-1.23083e+16	2.01891e+11	-145888349224646	2.03318e+09	1.11728e+16	-8.36428e+10	1782667785832602	1.91449e+16	-5.48219e+09	-2.79414e+11	1.21777e+16	1.57694e+16	4.49214e+10	2.28631e+10	1.99345e+16	-3.51998e+11	4.10242e+10	7.02624e+10	3.4998e+10	-9.31955e+09	5.23415e+11	1.40241e+16	-2.5646e+10	4.62115e+11	-8.82446e+10	9.55194e+10
64.0477	Unknown			1942704615344494	2103249398590322	-8.70088e+10	2.1935e+16	2.20855e+10	4.07203e+10	1.06598e+16	2549723339443123	-2987926472763809	-3226194042019667	-2.7405e+16	-1.15394e+16	513423421359134	4.29554e+16	-2983657650985523	-4604664888409535	1.26845e+16	1.63084e+16	4765112029195481	4655525061534882	3230595973697063	2.485e+16	7242220372226001	8955353131902058	-4.99537e+11	4.32434e+16	1.8839e+16	-1.2576e+16	5551966622885929	-2.70682e+16	-4.84895e+08	-3.25807e+16	-2980904300350258	3507547074646303	-2.13757e+16	-4.59739e+10	3408644073609503	1.50299e+11	-6.29381e+09	-2.04652e+16	1.98833e+16	-1.33639e+10	-1.27023e+16	2.92554e+11	8.60445e+10	3.96394e+16
65.0388	C8NP	64.0311	[M+H]+	1.21763e+16	1584220804468628	3509312804437781	-8067102199524334	-2.04457e+16	9421232280133474	2129030370314089	2255719648150356	1770485980284231	6597264013488702	2239121050416626	1.2989e+16	-9527197350596706	-1.84876e+16	1.76891e+16	-8856852788740044	2.58581e+16	-1.15512e+10	6146717753785502	-2378913285992157	-2875546743769719	2.12347e+10	-3.27954e+16		-1.01689e+16	-1.50263e+16	1.32274e+16	-2.53103e+16	3.7205e+10	-1321845861138149	7183716807006579	7510484925115635	3487816225508089	2130991856525266	-1.11538e+16	3885057116951307	9135927281890276	2213506188443126	3.98789e+16	2.77916e+16	-7.08867e+09	1.37458e+16	-8.47534e+09	-3.59422e+16	-1.32702e+16	-1223892023505202
65.0599	Unknown			1.42109e+16	4959987691749712	-1.78311e+16	1.26609e+16	771311605184434	3.84364e+16	-3.82704e+16	-4464271814119611	-1446614050707104	-4986878705478967	1.03664e+16	-3460795327724711	-2.28331e+16	-1.63661e+16	-1604334102365934	-1.65343e+16	-3.2124e+16	3653961804501442	9468320179791614	7135095989979565	-3.61223e+16	-1.61351e+16	-1.49865e+16	2599406781638197	2.4583e+16	2073695303830836	1.50585e+16	1065749093020367	1.07468e+16	3248024013464551	-7904502822097884	-357604211939401	-1.08477e+16	-2.51254e+16	3.42864e+16	-1.40553e+16	-1.07553e+16	-2957388365336655	-1135579253509253	2444943317242143	7415632602119665	-7794341064265992	-2.04606e+16	668320412005681	1.93742e+16	5966330769862041
66.046	Unknown			-1742203045609625	-4316976700157321	-2.44139e+16	3629860436099308	-3.29556e+16	7291988145823325	-3319654161791641	1.62157e+16	-2.26951e+16	-2482798761051508	7380396995377986	9.27006e+10	-7791668016745718	3883893467033772	6177744843109678	4.36231e+11	2.15277e+16	-288027893201398	4.29278e+16	-7351357187872914	-3045358487831634	1.03014e+16	-6805196185667162		-6477999311592098	-2.56742e+16	3.42627e+09	-1.64934e+16	1.16482e+16	-5232808456844679	1425714462713723	8.98798e+09	4.05643e+16	104726673581447	5151606714779572	-532129711120613	6056199998970974	6835107123232681	-2.67958e+16	7529628822013773	-4404322141058348	-2.19419e+16	-1.29158e+16	-9191202678372200	-2350573424444724	1.25639e+16
67.0545	Unknown			-3702614482492983	-1.13313e+16	-1053955820036645	-718784600739486	-6780039627240608	-2.13721e+16	8261843978012884	1.27803e+16	-1.86768e+16	-235713898381662	1.02345e+16	6.19366e+16	-3686379623342617	4.74213e+16	-8.50398e+07	-2021575665459574	5173454349201689	-5559780364625899	-5787042531983477	-2.46727e+16	-1.52249e+16	-2902870771664734	-9350454169567256		-7029269798857651	-5128215796801339	-2.84679e+16	-5604829030423364	1.5587e+16	-1.24222e+16	8548158082031687	-2.48329e+16	1818675526987068	1.46502e+16	1.54998e+16	-252487122128775	9600878494075538	1.0086e+16	-4102245788812908	1.30847e+16	-221923028394011	376493815371326	2217751258299927	-2331798288131859	-1.09731e+16	-3080623507048408
68.0618	C5H7	67.0542	[M+H]+	1.93041e+16	-3.21833e+16	-1.64246e+16	-1.1113e+16	-4616035786498829	1930186919228971	2.55131e+16	2.44978e+16	-1.37373e+16	-1.17859e+16	3807215798702024	-1.01673e+16	-2.32526e+16	3.20755e+16	-1.82941e+16	-1857411538607301	2451114314256597	-3.89483e+16	-1.20241e+16	-5552778763751709	-2361082328212749	-6080766564247053	-2.75693e+16	-4377338910731554	-2404582713151582	-1.30515e+16	-9.90743e+10	-1.4644e+16	1.72077e+16	-2.62035e+16	3.21789e+16	-1.03131e+16	4781580360798454	2.83736e+16	-1.62267e+16	-1.501e+16	2512228933113314	1.52179e+16	-3.26146e+16	3.29603e+16	-3281529028865693	1.1022e+16	-1449399097626758	-2167189934127234	-2.5519e+16	7450326137198315
69.0699	C5H8	68.0621	[M+H]+	6960747622898822	-878206894943645	5948413545131004	-3.79316e+16	1.73718e+16	-4350869467268126	3.03659e+16	2.60573e+16	-1333662134384781	-5283016206459834	7884471067985288	-2742298484665895	-7942058614028369	9735320794857572	-3.27149e+16	-979003289728908	8153676990312064	-4580997730278824	1.06065e+16	5.58561e+16	3.38e+16	8612958481598199	-2.8686e+16		4.57627e+16	5.14097e+16	6303982583404988	2729157322521303	1.05447e+16	-2.58087e+16	5445398600189222	-7926744342584158	1.57072e+16	1990807210136225	-9679194041320116	-4.06426e+16	6490977262318154	-2962796749926966	-8473468391131433	2820307631888852	-2478555858486331	-3426100663156362	-2.18608e+16	1.09631e+16	1.2199e+16	1.30049e+16
70.029	C3H3NO	69.0209	[M+H]+	-1.89845e+16	-9612943322097056	-592874491033929	-1.72218e+16	-1397729230049355	1.33761e+16	4.42449e+16	5626927351868594	1.83107e+16	1.18489e+16	993022598988036	1.36727e+16	-5910411342721633	-5434455372803071	2.46389e+10	-5.84043e+10	-2.82509e+16	-1.54233e+16	-1.37974e+16	-284086269091971	-1.17666e+16	-1.43443e+16	-1.42435e+16		-1.39832e+16	-4757942920431413	-1.27215e+16	-8788833054799439	-9.70536e+10	-5419295907116428	1.11748e+16	1.68712e+16	948632499794988	7548129739315679	-4.05998e+16	4577257222606046	-2.28055e+16	8712203355572268	-6247172072367524	7218759196880864	1.21531e+16	337677856814822	2.69509e+16	-213770451237974	-1.69662e+16	-8974448409718172
70.0736	H9N2O2	69.0659	[M+H]+	4934806564617755	-1431278797499047	5219303881583315	-6.08979e+10	1894271124354141	-3666270635109825	4831507269865698	3.71756e+16	-3.46069e+16	-2.52576e+16	4670585522367876	-3.51026e+16	-4070263618069614	6334717155889402	-1983163720754355	-7603407643219651	4882761760377052	-3834178152886558	7602018764917284	1.53362e+16	1.98229e+16	2.63281e+16	-4162731936366626		1.1647e+16	2.6787e+16	1.79738e+16	2.16873e+16	7452816448915822	-1.26976e+16	2.55777e+16	-4119769663540218	-1.39743e+16	3140556256517213	-5444985117680989	-2077023198663319	720136514452463	-2169740962721045	-4.40145e+16	1.4383e+16	-2134301623616608	-1.65382e+16	5803407440578834	6.19167e+16	2602928497255963	1.07081e+16
71.013	C3H2O2	70.0049	[M+H]+	1.08054e+16	7872287505425735	-1.98609e+10	8.19026e+10	-1058620522425724	-6659570368944268	-4962363145139814	5710383856449841	-8598502616862236	2812857592312812	1.81566e+16	-2.27447e+16	5801738850256533	9096985302621818	1.09228e+10	8896050364044505	9.56463e+10	6695942081338113	-3356186178792575	2.10649e+10	-6494134062025592	2.45431e+16	3.11813e+16	5434945626331678	-827260119646761	-2.64601e+11	-4139974019820025	4904485154215432	-5013242494732173	7365669312298928	2456991118778007	3.77713e+16	6.41301e+10	6525854056592117	8616454459093592	9948199846306072	-7820095379210967	-3.31545e+16	-1.0051e+16		-5389240715972798	1.79723e+16	-1283959590575784	-4460060861188053	4331232036297039	4025074991135247
71.0494	C4H6O	70.0413	[M+H]+	2708364480556058	-984752333236194	-1.68611e+16	1.59113e+16	-3.63787e+16	-8109557983800864	-1.19348e+16	-1960322504969747	-1.21939e+16	-2.05023e+16	-5402907894779263	-3791945473775593	8566700400138294	1.94346e+16	-1.83296e+16	-3.86757e+16	7636506038781743	-3170377389688006	7940111481433143		-4612235874972059	-3590745203161716		-5664434340933444	-768103890885441	266439429136367	3935652392088929	6619895065746451	8749607650822555	-8394397436372603	-5.79973e+10	8574736506003489	-1.93462e+16	5609501912345327	4013413461719073	-5296175963658278	3.39464e+16	2.5982e+16	-1.8107e+16	-3.15517e+16	2.73003e+16	9.83858e+09	-4.18426e+16	5433010175195208	2.61067e+16	4780263487390524
71.0856	C5H10	70.0777	[M+H]+	-217635787887252	-3.24913e+16	-1219227470146217	-6479601821605674	-2607127534206888	1.71264e+16	6422709881490907	-2.53197e+16	-1.97383e+16	1.42905e+16	-2.45607e+16	-1684325124969771	-9096112556993274	-1750677342848561	-4627943790170841	-3626386649318858	-4.70995e+10	-1.18864e+16	7400762054530857	-1.02394e+16	-3966174689323476	-493214963245181	-4190551753093519	-1.18386e+16	-2.52487e+16	-1.11149e+16	1.12176e+16	8.62883e+09	-1.95214e+16	-10074009951688	-1.28341e+16	-1774361654131723	-3.62173e+16	-2518128590462687	1.53918e+16	-2327326622921261	3.63057e+16	-1.23363e+16	-2429068182830535	-6727560553124456	-6802414404220025	-2.81018e+16	7275224150375403	2.03511e+16	1146966000265981	2.8732e+16
72.0446	C3H5NO	71.0366	[M+H]+	4649420865075182	3.08147e+16	4081321098320512	3.82678e+16	2351368066339088	4383400120647529	-1.90643e+16	-6.97937e+16	-3337227349765026	-1.50059e+16	5724680142795258	-883290246423929	-1.43659e+16	2450638254391091	7643765804513869	1.11803e+16	3.00845e+16	-7558856763858479	6260339012143312	5.73884e+16	4769217508453316	625038427856408	1.46216e+16		3285182069458781	4502816289187361	4424023096998386	4725486600895845	5.44616e+16	2998224157615148	3.5098e+16	-1.12538e+16	-1.88207e+16	2043947295160997	-1.62594e+16	-8003520657906549	42191596340313	-940187799370129	-1905978758673399	-4483668494884796	-1.56344e+16	-1.28261e+16	5812270576853074	6596464082393183	2.99239e+16	6950553651240643
73.0648	C4H8O	72.057	[M+H]+	200959785173211	1.06592e+16	1.81126e+16	648535257861198	-1437161659789794	2836692629332589	7754102896287662	1.12662e+16	-2234226505088799	9877886374114552	8923840274641748	1.12238e+16	-2574239393332647	1981094999026567	-1.18034e+16	-3953196839616169	4.82121e+16	-2752411870120568	1732920452699389	-487984527622487	4843428740974076	2.59207e+16	-6611401278458118	4978807696462866	7236895705517554	7270550946591925	671557104219005	1918416376074248	3620747576148631	3582303800969555	2407403375672601	8751753032233012	-5.11251e+16	3.26344e+16	1.03551e+16	-2.31168e+16	5824778176067156	1.0112e+16	-5443280973404896	1.87902e+16	-9182440848709916	-3.04086e+16	-1.23602e+16	1.42371e+16	-1.85221e+16	3.18922e+16
74.0684	Unknown			1.45445e+16	3.32477e+16	3.72156e+16	1.36326e+16	-886128635670369	1.80356e+16	5687905113119118	7511968633683086	-3331232514600213	3.76897e+16	5823651850827449	-3.2994e+16	-9447741636415596	-1214786129731582	3725439280331422	-3.73204e+16	2.09147e+16	-1.19125e+16	657959218604276	-3.37252e+16	3919234929043114	1.42922e+16	-1524121350864771	1.79566e+16	-2.83512e+16	4655990523385611	5746621521960371	9683502297822332	1.4004e+16	4250411906755236	1.29274e+16	6633297292817364	2.34017e+16	1.37002e+16	7480485055557651	-1.32857e+16	2.53322e+16	8649740894751012	-2.6542e+16	9855084620926212	-5769701827601281	-2.74647e+16	2.95298e+16	6997776298642844	-6110474090602391	182903965078971
75.0443	C3H6O2	74.0362	[M+H]+	5.22899e+16	2243469703772649	429748747336256	2.1452e+16	-2.13592e+16	2.08578e+16	-5616781581187613	-4997860602994342	-9255953125845706	-7250909144039253	5005735808950473	1.2159e+16	1.49368e+16	5575974816827034	-1.0623e+16	-6406093044383998	4450255404374603	-2.16509e+16	1127711685578181	-3787604042693604	-1675483525368393	-1.2939e+16		-2990688200354752	442426588446343	186603930571706	1.20849e+16	3986518702602138	1.35305e+16	1136303069109501	-4281093060702568	-3537888997138139	-8208290889028746	8871779211896635	1.51129e+16	-6.30137e+16	2.17601e+16	-1973902182403009	-4108165817823584	-8153044648390062	-2616024544307427	-1.88135e+16	2.86326e+16		-4915323171367225	2.13979e+16
75.07	Unknown			1.27874e+16	6755051587130356	5.91776e+10	-1.17836e+16	-1.96022e+16	9955087483412284	9792990313875204	543472782959048	-2788717947158903	9268942346643828	-6077399528710004	8362327406855607	-1093901598443886	8.46171e+10	1.00585e+11	4.81053e+16	1.34999e+16	-1.67992e+16	-3.62525e+10	2.9675e+16	3110937292173377	1562628685088524	-3.7786e+11	3.42794e+16	-4223924952187208	3.48881e+16	-5354749465519837	6875305627009609	9481945355564180	2396518057077579	1.46986e+16	5316786385332894	-7095798057864811	1.03998e+16	3357743525637946	-1.39719e+11	1.23872e+16	5134997582132705	-1.0047e+16	7587196417822295	-653936634419483	4955093277004274	-1.40717e+16	1727654739385187	-7552205984103499	1.30839e+16
76.0294	Unknown			7.89899e+10	2.31083e+16	3.02715e+11	5.56082e+10	-3.61516e+10	-1.72238e+11	1.06298e+11	1.33775e+16	-3.31375e+10	-1.0593e+16	-3.4665e+10	-1.70217e+16	-2.39576e+16	1.30668e+16	8.61963e+10	-6.06239e+10	4.90027e+10	-1.22868e+16	-1.8238e+16	1.52926e+16	4.49486e+10	-6.3789e+10	-8.62791e+09	-1.77989e+16	7.21161e+10	-3.61661e+10	-2.51877e+09	1.44499e+16	3.42438e+10	8.16155e+10	-1.15167e+16	-1.3424e+16	-2.24425e+11	-4.95601e+10	6.03272e+10	-1.46402e+10	-4.04682e+10	-1.37949e+16	-5.33691e+10	-3.85281e+10	-1541494163619819	-4.60821e+10	-1.71087e+16	-5.11079e+11	1.29229e+16	-2.57934e+11
76.0394	C2H5NO2	75.0315	[M+H]+	1.74749e+16	-4.33396e+11	1.07799e+10	3486210505796103	2091341243121523	2.05416e+11	-1.66983e+16	-2.88492e+16	-3492501812989556	3516658338306184	1.24875e+16	-8.0121e+10	9.43465e+10	1793761939999708	-2.11652e+16	1.11906e+16	2.57176e+10	-2.09996e+16	9.53347e+10	-9.93564e+09	3.84773e+16	381717101695208	-1.93624e+16	152205257084103	2.56554e+16	-1.83532e+16	5.66882e+11	-290841713401626	1.73362e+16	-3.37879e+11	8.35965e+10	9.27793e+10	-1.81396e+16	-4.74153e+10	-9.95023e+10	-2.76017e+16	1.29739e+16	1.48039e+10	-2.80081e+16	2652657440181533	5.43188e+11	-3288292103874272	-1.75564e+16	4.30444e+16	1.88785e+16	2783851335975505
76.0479	Unknown			-2.70959e+16	-1.90182e+16	2.81122e+16	-4352728088293477	-4.7535e+10	7.25496e+10	5155949611529709	-2804114481817291	-2683806862531883	-4.79442e+16	2.94418e+10	5275557334058732	5006570622520384	2355110635463703	-6957400077063289	-367033166799674	4.62375e+16	-4289422592332094	7155024907890828	-1.25445e+16	1.44585e+16	-5356733046016568		-5.96184e+10	-3192905708489513	4.86715e+16	2.11693e+16	7682980962159594	4150107128989902	350453390123677	-8.13658e+10	-5.64072e+10	-2.42396e+16	2.22091e+16	5342796287286442	-1.21916e+16	5775561364351131	-2.29645e+16	-2.38415e+11	-1.70367e+16	-9.56378e+08	-8939800496706903	5260458982358322		-1.86918e+16	9067558325936248
76.0732	H11O4	75.0652	[M+H]+	1.78127e+16	1.15692e+16	2769667432022879	-6.88726e+10	5.30539e+11	9.59617e+10	2.25917e+16	4.13305e+10	1.65038e+16	1.5684e+11	-1.0184e+16	4.35108e+10	-1.32999e+11	-5.95954e+10	3.80915e+10	1543830735848224	1.0083e+16	-1.99646e+11	7.36339e+10	1.75578e+10	4.72056e+10	1.73057e+16	-1282311087741541	-1.95537e+09	-1.17734e+16	5.17481e+11	1.91285e+16	-1.80178e+11	-3.2684e+10	-6.63763e+10	1.00892e+16	-1.4744e+11	1.02342e+16	-4.36149e+10	-6.85625e+10	-1.13675e+11	1392119582872258	7.39486e+10	1933511247233788	4.88433e+09	3.98045e+10	8.263e+10	3.4902e+10	-4.06584e+10	-4.80818e+11	8.81913e+10
77.0599	C3H8O2	76.0519	[M+H]+	5.27895e+16	4.04249e+16	3.31732e+16	3.67717e+16	799558660249744	2153426098357869	-3.70202e+16	-9967084094199664	-5042962526034156	-2.49038e+16	3.09305e+16	-1.4054e+16	1.01355e+16	2.63484e+16	-5463676084466407	-1058244790933749	3.46896e+16	-9015018536375764	5825788266977305	4.28359e+16	4.02644e+16	4.08018e+16	-1901586330386351	8559691657301016	4026013681361107	4733169582086916	4609495937511987	4103533618351651	5283999534446604	3373781286694655	7406365241187984	-1367825540956602	-3460975039142067	-6216394738713049	4033673408170557	6067534027503818	2.85323e+16	-1956265626561482	-4531274969396115	-443307931986201	-1.29607e+16	-2.52512e+16	-3966574099078635	6988568187613442	3227144201231891	9300051423465216
78.0467	C2H8NP	77.0389	[M+H]+	-1.32179e+16	-1.53214e+16	-5672495189798621	-1.95376e+16	-1.83545e+16	-3.50447e+16	1.34806e+16	1.71765e+16	9402935593305628	7254826390478364	1480171297938293	461367706505289	-2995099316928762	6036468623368485	-2.38441e+16	1.98429e+16	6.18276e+16	-1.23744e+16	-189453927511809	-3.05488e+16	-1.90195e+16	-7530943127676881	-1.22377e+16		-2.15294e+16	-7908995524310125	-1.27544e+16	-1.45454e+16	-3093735575224965	-1.94016e+16	1.40864e+16	-4734596515265643	2385690738705648	1988933158134154	3.1928e+16	7074848186774396	1.23678e+16	1.23211e+16	-1.07672e+16	1.39925e+16	-3.14826e+16	7485517885669424	7865792457327103	-2861644085530246	-1.95949e+16	-1.04279e+16
79.0543	C6H6	78.0464	[M+H]+	4615859261454602	-4858030000443847	3144423774442373	-4.90873e+16	-3630299564717632	-2.34759e+16	1.01497e+16	1.16994e+16	-5.89052e+16	-7508399119089404	1.35656e+16	1.49458e+16	-6537433671673654	1.29123e+16	2.06292e+16	9919077595661464	1.37493e+16	-7790706633453937	1.11233e+16	-9897987365015126	-6.08323e+16	6925626886160074	-7392180140623594	-2.22896e+16	-2.86552e+16	2.94062e+16	4147796227920253	1054534636182325	953377822963617	-7998206984990475	1.14979e+16	-4214103667066382	1.70853e+16	1.76997e+16	-5.06661e+16	-2.87684e+16	1342827111925331	9425247518903036	-1.23742e+16	1.22529e+16	-3.18888e+16	2.50312e+16	434359940450193	-1.12385e+16	-6702360699488707	7572904998901464
80.058	CH7N2O2	79.0502	[M+H]+	4614405823047285	-5828809812573166	-5362029379756272	-5018609826392684	-2.79518e+16	-1.55955e+16	948770615881811	1.17187e+16	-3.72392e+16	-2599132398678261	1.13054e+16	4.25124e+16	-5325055713456539	891666421492765	-5982327818836453	1459476031467677	4428026498406901	-6658425574429749	-2.17887e+16	-6639610322202394	-1.97219e+16	7825261767942404	-7381928609624833	-1.92884e+16	-6434594293346585	1.77431e+16	1807085803211983	-2.18536e+16	5865549936314718	-7384485187910794	3407610466647615	-8.59283e+10	1.10506e+16	1210194907676021	1.27088e+16	-3306878805675595	5529457189288767	4082258657744919	-95856624776669	7808101642873044	-6585581060440937	3942485033124665	-7398748781466402	-6632684376221221	-8119391931648234	3.16665e+16
81.0699	C6H8	80.0621	[M+H]+	6.07496e+16	2.0075e+16	5648232196080727	2.5256e+16	1.30006e+16	1.25945e+16	4174094494818803	1033272445678648	-8860313843464951	-5.1562e+16	1.08604e+16	3665722541644456	-1.08163e+16	8883086046834876	1.6175e+16	-7862454296951427	1.34635e+16	-4610387262165716	7425231384682007	-4.55308e+16	4.30022e+16	9110883470703968	1.07567e+16	-9706318199700804	6367424510341735	4.82084e+16	1.01775e+16	-1.0057e+16	1.21401e+16	-3449483239204554	879261939666236	-6176782822569393	559470435195486	1.22201e+16	-2227293474251013	-5874322004802579	7603249405485002	5.69776e+16	-8945816077572388	2.05673e+16	-5274596082082894	-3.4171e+16	3572771791186469	-8845781022134958	-7379420688234717	9609638889779148
82.0736	CH9N2O2	81.0659	[M+H]+	5444088718672191	3.96087e+16	4575890908703695	2652864864509885	7.54016e+10	1.09365e+16	5014549019383807	4563258076081489	-6466195782266926	-4379159118503395	5775151912939425	1.8185e+16	-8179634060075047	6593156613199369	2.23903e+16	-5711453666430444	6390568335237656	-3732700556841717	5.44668e+16	-5354502001209127	-4.2885e+16	5208183273569311	-1.23019e+16	-2.17756e+10	2.06401e+16	2.1759e+11	9428179172741746	1.27206e+16	893570461464055	-2790962289753951	7909609768870896	-8553307934759946	2686449547616654	982982553356182	-7147182395197405	-5446491647161489	537405871812302	2.56034e+16	-7056982545012858	1.06113e+16	-3.501e+16	-9935376926193396	-5622239290272724	-6226943556244535	-8523656406731472	5964249324755588
83.0495	CH9NOP	82.0416	[M+H]+	6797178939153881	6880895795691733	1.1421e+16	4.67579e+16	-3331919671300698	1.10907e+16	-7271307845579389	5694156871017819	-1.23334e+16	-4446230467942125	8653340114933572	5194718633028117	3.78254e+16	2.19898e+16	-7.48781e+10	2734509878614677	-5580439424366368	-212770792128536	5186460918664149		-5964884642185864	-5799463783860148			1.66158e+16	3311274201564296	762456365818015	4.45271e+16	4061861048385684	-1.18904e+16	1.34551e+16	4319322657125313	-3014765600161673	-2.22779e+16	364772709918193	-1.22592e+16	4819833460433187	-2156021067077185	-1.56296e+16	-1.49209e+16	4503624416369756	-1.13821e+16	-534923753883948	687227559559711	2.19602e+16	2.67688e+16
83.0759	C2H12NS	82.0685	[M+H]+	6635540747132948	-4910160981707185	3.58429e+16	2.33164e+16	1.11266e+16	-8.75685e+08	-612243337598295	7132922964682084	-9.39473e+10	1.35945e+11	6286639151147563	-2.22206e+16	-4811951983634405	-3571444222602513	-1.16092e+16	-8352186141766318	-3.62741e+16	-3.28741e+16	2.13414e+10	4.58117e+16	3697924640407857	2.71646e+16	14040638783651	692609081442655	-6567722567865988	9101636369120008	4424104406370033	2.15552e+16	9239951435537144	1.03224e+16	6999165974987814	-5757769476310917	-605863865154252	6166011618137027	2077381552851816	-3313124443511048	3.88841e+16	1.25708e+16	2576109914300406	1.19217e+16	1909066972863513	-3.53817e+16	-815971950701419	7089060155285251	2646820834121544	8831031366448305
83.0857	C2H13NP	82.078	[M+H]+	-2546951211132545	-2.71141e+16	-2.94408e+16	-2825954054580143	-2.61769e+16	-1596085567028005	-1.64278e+16	-1540216410073486	-273232387828104	-9691117974999774	-5031916128448721	-1.70718e+16	-1.30436e+11	1.08387e+16	-1.34574e+16	-1823577908383639	6077114609390449	3.28717e+16	-2.67156e+16	-2.44845e+16	-2.39956e+16	-2.81661e+16	-2.40664e+16	-2683036424640456	-2.41763e+16	-2.44029e+16	-2.18083e+16	-2.378e+16	-2.15081e+16	-2.0206e+16	-1.18028e+16	-2.12983e+16	-2.25394e+16	1.1957e+16	1.17389e+16	2.07773e+10	1904237164697814	-3672243025513222	-1.4042e+16	1.01586e+16	2.11158e+16	8488157034383381	-1.08921e+16	-6945978802743447	-2.06351e+16	-2.06203e+16
84.02	C4H3O2	83.0128	[M+H]+	1449409035848893	4.31375e+10	-8.10642e+10	-1.58406e+16	-3.01248e+11	2.80685e+11	3.74752e+10	7.36326e+10	5.13076e+11	-3.87444e+10	8.92401e+10	4.8501e+11	-5.41526e+10	5.28596e+10	-1.86179e+11	-1.67183e+10	2.4709e+11	1.75001e+16	1.19698e+16	-1.50206e+16	2.1986e+10	-6.38517e+10	-6.17783e+10	2.29571e+11	2.73446e+10	-3.52792e+11	1.38937e+16	3.95091e+10	-3.54215e+11	3.58565e+11	-2.06682e+11	-2.93833e+10	-3.60315e+10	-2.39179e+10	2.65466e+11	-3.04485e+09	1.02344e+10	-8.72659e+10	-2.74234e+11	5.10212e+10	1.98141e+10	-1.1552e+16	-9.49861e+10	7.7679e+09	5.37915e+08	5.35914e+10
84.0453	C4H5NO	83.0366	[M+H]+	1.85587e+16	-3.57338e+10	-3.88666e+11	-1849710875695479	3.94444e+16	1.91368e+16	7.44224e+10	8.87535e+10	3059858482993439	6.76451e+10	-3.73399e+16	-3.74095e+11	-8.16735e+10	1.40581e+16	-1962800022533434	-2.02409e+16	-1606523170695649	4.52257e+10	1.58176e+16	-2.17019e+09	7.88531e+09	6.29725e+10	1.48003e+11	-1.47592e+16	-1.83895e+10	3.48956e+10	-1.72012e+16	-2991043128830967	6.09994e+09	-1.78911e+16	-7.3785e+10	-8.50535e+10	-1644955164189811	1.06206e+16	128716692299094	-5.35858e+09	1.39142e+16	-1.87797e+11	9.46719e+10	-8.49581e+10	2835076268745268	-7.14163e+10	-1.4514e+16	8.28464e+10	7.96008e+10	7.48253e+09
84.0536	H7N2O3	83.0451	[M+H]+	-8.83764e+10	1.37953e+16	3.63614e+10	1812192165649637	-6481510952835237	2.9434e+16	-1.63232e+16	-6.00976e+10	-6.80249e+10	-5.31595e+10	2.83567e+16	-2370150209415403	1.79504e+11	-1.54754e+16	8.52264e+10	4.34255e+16	1.9142e+16	-2.30825e+16	-3.2329e+16		-6258990773095295	-5674636556606168	-6672141422230382	-6124584550529569	1432551811514013	-2.51814e+10	5115771331744463	5942513130997029	1.85572e+16	-6.41855e+10	2.37629e+16	6144344628767687	2.21928e+16	-7.87902e+10	3826405388181499	-1.88021e+16	7.20862e+09	-1.34589e+16	2.46551e+10	1.23185e+16	-3.22537e+11	-1.73512e+16	-2.33419e+16	3.02053e+16	2186031209763066	1.29241e+16
84.0807	CH12N2P	83.0733	[M+H]+	5.39368e+10	-2704731326995725	-1.3831e+16	3.79556e+10	-3.23472e+10	-5.92756e+10	-8.45267e+10	1071051099207688	-2.4736e+11	1457247869269718	-2.42421e+09	-2585405591129745	4.63844e+11	-6.89388e+10	3.98465e+11	-1.14901e+16	-1.43337e+11	8.88915e+09	-1.40111e+16	-8.00107e+10	4.16286e+10	-1037775837525387	-2.37655e+16	-1741084744961265	-2138498282815986	1.07287e+11	3.37903e+10	6.88259e+10	-3.19025e+11	-1649070274905083	-4.90717e+11	3.6394e+10	8.82903e+10	-9.53264e+10	-1.41906e+11	-9.16104e+10	-4.19094e+09	-1.12691e+16	8.41893e+09	-1.08592e+16	3.66638e+10	-4.56035e+10	-9.6927e+09	1.26528e+16	-9.53991e+10	1.56303e+10
84.0898	CH11N2O2	83.0815	[M+H]+	-1.67318e+16	-1.64128e+16	-1.98623e+16	-208065665150094	-1.75919e+16	-8.25836e+10	2.28863e+16	8.69342e+10	-2.63818e+16	-7.97573e+10	-4481960285611288	-1792176479332181	-1201046622000216	7.34573e+10	4.99185e+10	-3.46777e+10	3786969553643705	1880302295978048	1.7516e+16	-1.92065e+16	-1.31733e+16	-2.00108e+16	-1.28312e+16	-1.60046e+16	-1.68817e+16	-1.39868e+16	-1565414159774698	-1.97062e+16	-1.50492e+16	-1.10941e+16	-3.04559e+16	-1.25198e+16	-3481855752348467	4.02746e+11	3.36252e+10	2.16327e+16	2108141379729249	-4.31975e+11	8.93892e+08	3.67143e+10	5.60579e+11	-1.61904e+16	3.67631e+10	-351615144013627	-1.35185e+16	-1646531526527193
85.0287	H7NO2P	84.0209	[M+H]+	1166269038811174	9724517143789302	2.80408e+10	-353822561145134	1.21912e+16	-6636628139997658	2.95312e+11	2597105500166397	-4620538389721873	-8.4156e+10	-87260449097884	-610708783074787	4.84539e+10	2.00072e+16	-6251020384811512	-9412617558077208	1104846270261195	-9486971366518548	-3.34222e+16		-2.72587e+16	1.38789e+16	-1.15186e+16	1520954203441477	-3.68765e+16	1.20831e+16	8571576035467654	-1.36416e+16	-9113379022520908	-1420903845336191	6.28061e+10	-6210843376178721	-3299942299691827	-537785236350341	-1101869630215191	-2383178657610896	-5080574222465772	5.74008e+10	-1.04562e+16	9.33916e+10	-7025510983073024	-1.45916e+16	2.08827e+10	-7.74745e+10	-4.79735e+16	2.8371e+16
85.0651	CH11NOP	84.0573	[M+H]+	-6349068490287824	-1.46764e+16	-4999362524062134	-1.13933e+16	-116427058161786	5.23947e+10	5.81583e+10	-3.58017e+11	-4187234253494876	-9375497549583832	537540794492225	-1.1058e+16	7460649870324743	1.48886e+16	-1.1085e+16	2.94667e+11	8942466910488722	-6528115001987189	-4105005163632658		-3.574e+16	-4367466784413743		-1810202573041958	-1888655794524824	-2287318259137916	-9009722889672388	-1.29551e+16	-3724460492304793	-1.38402e+16	-6233125825245434	-9133530052856942	-1.38968e+16	-1273219586649471	5255139896947758	-1688227406535514	1.17597e+16	-3.42965e+16	-1369136465490861	-7691886099876755	1.67296e+16	-6.45667e+10	-1.11559e+16	9059267645712132	-7747556519556442	-1.57202e+16
85.1015	C2H15NP	84.0937	[M+H]+	1.1318e+16	-2982048726115835	1.90488e+16	3.3109e+10	-3.85817e+16	-4.75079e+09	-2938579579176079	1979560497327379	-9868548855174116	-2197687534124665	-6162650150180332	-5.44023e+10	7.55104e+10	3637238772031398	-2.39882e+16	-4.79271e+16	-2.28624e+16	-2.93082e+16		-2.01326e+16	-3838566182490094	-5194190287429457	-1.055e+16	1.90719e+16	1.13715e+16	6385350021197722	1.26557e+16	3400516194646541	1.86106e+16	6677638323428284	-2007442825431513	-549224159076038	-7311993853018547	3357831764999042	-5870641583813549	-7861714790365071	1.34818e+16	-2.24443e+16	-1.44939e+16	-6877597429143234	-5268650173702108	-1.31547e+16	1.69837e+16	989351621925913	6293447521232912	1048333104308144
86.0244	C3H3NO2	85.0158	[M+H]+	1533277573975006	7.04838e+10	7.64573e+10	9.56531e+09	9.79595e+10	-3.15359e+11	-1.18694e+16	-2.59711e+11	-6.20483e+10	2.43338e+10	1.47961e+16	2.39801e+11	1.11525e+16	-8.79407e+10	2.92678e+11	-2.34732e+11	3.93383e+11	-9.00782e+10	1.56253e+10	-1.93969e+16	4.29583e+10	-7.64723e+10	-8.78041e+10	-1.07939e+16	2.82643e+11	-6.72181e+10	5.18637e+11	-2.94739e+11	2.25666e+11	-1.29828e+11	-3.67486e+10	6.16133e+10	2.90606e+11	3.67429e+11	4.92305e+10	2.35024e+10	3.85973e+10	4.88215e+11	5.01704e+11	-6.34482e+10	-8.56511e+09	-4.6329e+10	-7.09974e+10	2.8169e+11	4.51058e+09	-6.78652e+08
86.0346	C2H3N3O	85.0271	[M+H]+	1398939171590556	2.28018e+11	2465135248734592	1.77947e+16	-5.12326e+09	1756533460356615	-3214881380849046	-2.22774e+16	9.61061e+10	3.92438e+10	1.70779e+16	1.19088e+16	2.75096e+10	1.38276e+16	3.05242e+16	9.54637e+10	2.01197e+16	-1.9067e+16	-1.25747e+16	-2.33513e+16	4.4218e+09	1.10913e+16	-2.50697e+16	-1.28057e+16	1.03717e+16	9.64685e+10	1.81476e+16	-9.48721e+09	-2790752141090362	-3533503298094442	-7.27723e+09	2.40551e+16	2.33775e+10	-2888998028118938	6.31876e+10	2094342752965491	-7.77536e+10	-1.38269e+11	-3.44769e+11	1035765846998573	-2611497175308529	-1.08145e+16	-8.84213e+10	2.80731e+16	-3.01491e+11	1.31818e+16
86.0603	C4H7NO	85.0522	[M+H]+	3880095809682491	-1823173084817102	-3.6099e+11	7.34209e+09	-2713361000909794	-1.94006e+16	-4.45483e+09	3.79817e+10	-4.2902e+09	2166389208133057	-2106938293004977	-1.09712e+10	1.77711e+16	-1.0805e+16	-7.67107e+09	-1.0589e+16	6.94071e+10	6.73203e+10	3.11698e+16	-1848237250128646	3.74478e+16	2164845479272117	-1.13976e+16	1.76675e+16	3.13021e+16	1099684826448618	3.70223e+16	4208425963022934	4.30861e+16	7.72848e+10	-1.16365e+16	4.30158e+10	-3.75689e+11	-1.40093e+16	1.80119e+16	1.11083e+16	3.29835e+16	-2664338720064479	-258919495663661	1903665547241147	2.92054e+16	-2262330635359605	-9.69931e+10	1450952712611555	-2.07483e+11	2853929694594491
86.0686	H9N2O3	85.0608	[M+H]+	-5.16918e+11	3.58871e+10	1.90145e+16	-3.51594e+16	-1.65025e+16	-2.67672e+11	-3.17397e+10	3004150476360809	-1763078181767387	-2.07436e+16	1.20449e+16	2.02339e+16	-1.90957e+16	3.2905e+10	1.18208e+16	-3.40707e+11	2486355442604636	-2.32925e+16	-4.24701e+10	-5600395487575221	-4744338617971456	-3.09177e+16	-4.52155e+16	-2.38454e+16	1.67181e+09	2.32069e+16	2.74791e+11	-2392422537712182	-1.54901e+16	-3.68753e+10	2889546712379152	-1926662667343787	-8.89562e+10	-7.81147e+08	-1332910552009868	-1.56928e+16	-9.58474e+10	2050073049908955	2.1393e+16	-2.00823e+16	-3.25429e+16	5.31414e+10	5.8645e+08	-1.51848e+16	3.08174e+10	9.9535e+10
86.1044	CH13N2O2	85.0972	[M+H]+	-5.66916e+10	1.26615e+16	1.53293e+16	1.84595e+11	-2.60566e+11	1.16854e+16	-1.48846e+10	2.51269e+11	1.28961e+11	3.11617e+10	-7.47211e+10	-1282665610277383	-1.20686e+16	-9.59888e+10	-2.19572e+11	7.23113e+10	2156962674787653	1.18614e+11	1.40395e+16	-7.42325e+10	-2.62983e+11	-3.5349e+09	1.3968e+11	4.06367e+11	-5.80097e+10	1.00672e+16	2.52765e+10	-3.30454e+09	1.13511e+16	3.13467e+10	3.99875e+10	9.26322e+10	-2.37309e+10	5.02409e+09	-1.07443e+16	-4.46695e+11	6.86627e+10	-1.44259e+16	-1.13214e+16	-3.96363e+10	-4.72658e+09	-1.25988e+16	-6.81766e+10	9.05752e+10	-5.76356e+10	209384728929278
87.0444	H9NO2P	86.0365	[M+H]+	-2.24307e+16	-7674257618393021	-252171619469177	-5652420807633063	-3.23075e+16	6793499014519089	-1.52841e+16	-1.00356e+16	-2.15931e+16	-1.74607e+16	2.01847e+16	-1400228610568377	1.48303e+16	-2.82593e+16	-8881636418209271	-3.19753e+16	-7041190419103671	-3.959e+09	2533308386257205		-7425386716658711	-447276126384033		-6561814123595688	-1.51822e+10	1.06677e+16	2.36626e+11	1.55822e+16	257787878082949	-4088006424227686	-6449505751184303	-1143560178387515	-1.6142e+16	-1.03927e+16	417556148588738	-1.6596e+16	1.99074e+16	-2.34346e+16	-1.25021e+16	-66356592725062	-9504386518111584	-2.99706e+16	-5800269635665656	4023987154696762	9272541028743642	8421902800187508
87.0807	CH13NOP	86.0729	[M+H]+	2.43592e+16	-8542465965831053	-4826189812777021	-5205929260581263	-7349967257344672	3.68688e+16	9.36866e+10	-3.29428e+16	-7.03931e+09	-6173917002633145	-3.22432e+16	-4889888025038161	1.5536e+16	9822400049061958	-1334245515591241	-2101223617727438	-3.61697e+16	-2709535862442797	-8.04385e+10	-1.97265e+16	-1283318942070344	-1.77389e+16		-1.56075e+16	-3957588137979834	8.0087e+09	-3.35399e+10	-1.90567e+16	-3185096555843453	-5947403262549916	-7767971293540371	689469361992448	5778694192258224	-1.30881e+16	5857765074405163	1.33078e+16	1.61832e+16	-8785823355465031	-4040771876103119	-1.56872e+16	1.40641e+16	-5905693738769702	-2.50883e+16	1.44839e+16	-2717121808200676	1.38023e+16
88.0415	CH12PS	87.0392	[M+H]+	3007194013423947	-1.01875e+16	-1746699001303892	-3023496004691678	-6934697977535459	1.00561e+11	-9058765232881072	-3.60215e+16	-1.20431e+16	-1.96082e+16	-2992971691560403	6089454937309585	2581129743733507	-1.76865e+16	-5385661228331923	7.80424e+10	5393856699942579	-4440067421696836	-9.17268e+10	-1.37201e+16	-5818826584291781	1.59314e+16	-5130875496369286	-3.4579e+16	5.64787e+10	3.26268e+16	-4.27594e+16	5.43482e+10	-9.50315e+10	3.89202e+16	5199145248768883	-6147228898197993	-1.89761e+16	5296181510677372	1947614360689881	3.89715e+16	2251078184564853	-4692643448504785	3.60694e+16	2263205121382783	5.35781e+10	-1670841416780977	3696722633254462	2673105704776718	-6536583696525322	-2.75641e+11
88.0775	H12N2OP	87.0682	[M+H]+	-5.72663e+10	-1800021348733298	-1.59376e+16	-7.63161e+10	-3.74526e+16	-2.39712e+16	4.56372e+10	-2.06122e+16	-1.04937e+16	-1.80542e+16	1.32802e+16	-1.62568e+16	1447193522227403	3103363584553154	-2.54011e+16	-2.86204e+16	-4.98577e+11	-2478420630329225	-2347493606584261	-3.36913e+16	-3467288572102552	-404206968823732	-8529010815630112	-4.68951e+16	-8.61619e+10	-6.53011e+10	2.31771e+16	-1.94227e+16	-1.83254e+16	-4692549837690251	-1477958711534784	1.28633e+09	-2.21126e+16	-4.40717e+09	261090877181484	-7.47456e+09	4.38733e+16	-1.90918e+16	-2.50026e+16	2.03777e+10	3.01058e+10	4.4586e+11	-1.44138e+16	3.81101e+16	7.86187e+09	3519789930650184
89.0235	C3H4O3	88.0155	[M+H]+	5939910502169576	9730637086957928	-8895775755966007	1.1995e+16	-550560612888884	2.33158e+11	7.25724e+10	-4898548668821612	-2421951080086082	2.25588e+16	-2858626954192478	-1459877519588454	-3788792861171564	9222120763946184	-1.52401e+16	4114685337328061	-2227891729653375	-6219559207231162	1.06711e+16	1.21399e+16	1.01062e+16	-3.07843e+16	-1.13767e+16	1809314893246955	-6292302467151567	-2726832229447418	-4954760705636052	-1.52899e+16	9164257743092264	-7.96032e+10	-9020865431113578	1.7103e+16	-5962040207293795	-3.34144e+16	-6.05488e+10	-1.11073e+16	5.8972e+10	-1.14184e+16	-6619994670139795		-2707108983810713	-2919841564597847	-5682043313662288	9819703956996662	-3.05128e+16	-1397479625803444
89.0381	Unknown			-518983054460749	6469932579333051	-1.58863e+16	-2.01838e+09	5726984802227816	2.421e+11	-6.13153e+09	-3.83817e+16	3272547594406691	-8.77695e+10	2660430038842025	-2.06575e+16	3.61469e+16	2.04313e+16	2777088703054785	-6.73032e+10	1323729363493474	-4.49597e+16	-3.05799e+16	-2.77176e+16	8.22312e+10	3.03449e+16	-4455408163326381	-4090268586630086	2.31681e+16	-1.95823e+16	-3.21281e+16	2671827122972953	4.15416e+16	-144569387612703	3121969966074639	1.30551e+16	-2807429580776316	-1.74069e+16	-1.73518e+10	1.3234e+16	-4007744410785691	2.44694e+16	-1.27738e+16	6.42321e+10	1.47441e+16	3328910986163981	-1.50594e+16	-2664359651771732	9.70986e+10	-5670231293061663
89.0483	Unknown			5044201113041692	-1150428405433699	2007302592459785	3191115629763326	1.00359e+16	2.64825e+16	-4572400921953393	325271468733606	-1.25434e+16	6.01629e+10	4.45486e+11	-4.6509e+16	-2180965560310867	-2.64248e+16	-4.49177e+16	-1598911102453117	3998283085038176	5260213311612909	-1.90321e+16	-5.09281e+10	-3.23121e+10	1.1125e+16	4482337416690102	5154705752947152	-1618939112370786	7.79997e+09	1190224782744026	-2.652e+16	-1.26422e+16	5011247014449494	1.69682e+16	-1.70026e+16	-6147990867544952	-4.27873e+16	-3.18095e+16	-3015452973541381	7795690498045883	-5846275123141433	-2.78389e+16	-4420068606050473	3.61376e+16	-4337598505633304	-3429718703020952	2.68029e+16	-2.06005e+16	6241216749555759
89.0601	H11NO2P	88.0522	[M+H]+	2.86286e+16	-1.60575e+16	1.53579e+16	4.00125e+10	1.7781e+16	1.02271e+16	-1.25046e+16	8545698084700404	-1589003767951569	-7916221624493791	1.91627e+16	-7712853278365184	6.8358e+16	3.94115e+16	-9088819026655814	-1.73196e+16	-863526599065717	-6802221748902049	2.73065e+16	-4356641500216224	6537913431817755	-4671350331826252	-2.00589e+16	-2364692095266574	9887693579223034	3.51348e+16			-5.65675e+16	-1.8221e+16	1.53937e+16	2.12051e+16	-4626122295868784	-1876528892011342	2307714636101077	-3893284280520548	1.73756e+16	-5497513497831119	-7626936670778295	-1982393119294712	2.86652e+16	-207075860700906	-1.37686e+16	1599470775288181	8735481376503929	4598316002191183
90.0554	C3H7NO2	89.0471	[M+H]+	2610932593125337	1.76371e+16	2.0518e+16	1.90914e+16	1.14076e+16	1.29411e+16	-6170561225682658	-2318047507894161	-238324480386809	-1.80654e+16	-4360053662782193	-5883225877478526	-9037746948974136	6392025289286285	-1.1778e+16	3.10834e+16	2719195599525104	6936905467958554	3914864640755855	1.79362e+16	2.298e+16	2.67214e+16	-2.71972e+16	5682708735348541	2669660579293076	2.82771e+16	3.29599e+16	316432907205369	3215517044526134	2.4233e+16	-4966690911548666	-1.52571e+16	-3.09834e+16	-5473578581345617	-3569297665021731	-2892052059837169	3376457583623982	5065916965336648	-1.97727e+11	1.78474e+16	-5.45611e+10	-1.66764e+16	2.35451e+11	4641771503425263	2204382802081739	3.44778e+16
91.0543	C7H6	90.0464	[M+H]+	-3.63265e+16	-1.09633e+16	6991651145783706	-7415150331624432	-2.78512e+16	3.23488e+16	3301476139979265	4.81224e+16	9603606568283852	2.4741e+16	3.1006e+16	4712364018557125	-3287517810259999	1.05303e+16	1.59813e+16	-9058289599947144	5715390924352981	-2959510308079949	-8998693925359902	-6373294441618071	-1.3863e+16	1.74204e+16	-7406389732430796		-1.89604e+16	-5.34227e+16	-8691071372899373	2.43476e+16	267762267676801	-2334097784809508	4495614891256494	1.46218e+16	4.12292e+16	8505830133080039	3219344888765718	-1.68002e+16	2826919003449646	6540460814041182	-4.0979e+16	364418311773278	2.10182e+16	1.22973e+16	2.5485e+16	-709607589093384	-4926392450337502	9409756272260594
91.0755	C4H10O2	90.0675	[M+H]+	9630392383600928	7544296116955174	7915246431841183	818093802237847	1.82778e+16	6216506118266807	3909616544619965	-1.13331e+16	-4036204153593914	1.02249e+16	3.05031e+16	-180872190714485	-4153615701966373	2.36402e+16	6538803002097637	1.08686e+16	1.12612e+16	-2.88381e+16	1.07027e+16	8378696895793958	7773878783642729	1.0618e+16	2.33455e+16	2.00083e+16	6228918334142364	6843487991513797	7662526985510354	9998762737293454	1.18645e+16	7017491725049574	3474614399198295	9446095658073972	-6279244601239142	2.31574e+16	-5399317301590045	1.56688e+16	-1.22406e+16	-2.24523e+16	-5940492045355583	-9217526764814464	-1932918021968888	-3525536069100177	425199924097619	1.05154e+16	1591823296138628	1.55204e+16
92.0617	C7H7	91.0542	[M+H]+	-1.0904e+16	-1.48302e+16	-79754968185064	-1.63781e+16	-2.76855e+16	6091730505300319	1.79336e+16	2088848585349723	1.81917e+16	9465986551664862	1.73592e+16	1.18983e+16	-1.51523e+16	-3450361952629599	8407496269724923	-1.76734e+16	1.76356e+16	-1.81545e+16	-2652922908614297	-4620117323970607	-2.2637e+16	-2.5338e+16	-1656875275816816		-2340691718791721	-1.33595e+16	-2.03206e+16	-1.12086e+16	-2.364e+16	-2.09453e+16	1.74138e+16	2797110888771215	2.84351e+16	3250545823364881	1.50345e+16	2214894123125255	1.19042e+16	2.9945e+16	-1903551468792486	1.56506e+16	-3.85246e+16	7840626359192804	7679519736448981	-4583982086607907	-2.80063e+16	-1.31236e+16
92.0792	CH16PS	91.0705	[M+H]+	1.18098e+16	5194735316589982	2746151079914383	4111888852883161	4.50108e+16	3.83376e+16	-1.6424e+10	4.59289e+16	-2997153549271214	-2.72033e+16	9014603419142952	1.52115e+16	5569103559296407	263945987504155	8103240284734747	1.94299e+16	768341455855337	2635473313037373	5421470766759251	2.32176e+16	-9.01679e+10	3247138981608111	-1.08961e+16	1.12619e+16	4702087052568804	3.87371e+16	4047086369849295	3922020028908846	4158953477056526	-6064447363151038	1.23961e+16	1.52658e+16	-1372605155191886	4780303699066457	-3038589495032218	2203861616001057	1432205320737845	-2289771916457961	-4288461120993459	-1.06119e+16	-3.79165e+16	-1.1055e+16	2.90558e+16	5323667224584661	2821247300921814	6788069306368105
93.0699	C7H8S	92.0621	[M+H]+	1.05976e+16	934343734850529	8242316615756096	1.95058e+16	-7667839676657451	8136191972151607	8850808408424626	1.61271e+16	-3.63797e+16	3252968678602741	1.2473e+16	3689001724603003	-1.29355e+16	1.06531e+16	2.93418e+16	-2.13952e+16	2345080559723698	-1.19531e+16	1.19646e+16	-1.42913e+16	-3196060833396075	1.11422e+16	-4512448632021204	-1.11507e+16	1.06795e+16	7205206453155455	6531292493826157	9375824272203204	1.6562e+16	-463186943769216	1.47199e+16	7544806866313536	1.08048e+16	2.43744e+16	1.7286e+16	-4441766791295265	1.19834e+16	1.31744e+16	-2.12909e+16	9300412511618816	-4087494779837186	-9049283967677012	6561312476716807	-3424904339603785	-1.02302e+16	1.09304e+16
94.0736	C2H9N2O2	93.0659	[M+H]+	2.22912e+16	3000355187081638	3.67912e+16	-3.56007e+16	-2576822408627777	7.34614e+16	8741067063447794	1.38469e+16	-5543074438952633	-1576831464717099	1.37378e+16	8675334985032812	-1.11726e+16	7913272185525067	6691537725842522	-1.64616e+16	1.93303e+16	-8645104929657421	9205282014963512	-9916486945988012	1.89609e+16	8942874233277553	-3602619018970632	-1036280605496076	6275781188684881	8066058135831167	-56303373124722	659274097168705	1.28128e+16	-578537917459343	1312031916496581	6002847315124349	4.95707e+16	1.89272e+16	3612510618367981	1.42983e+16	1072908017698504	8341378187656012	-1.74832e+16	4943143654705828	-3.91203e+16	2699976126017578	1.72644e+16	-1.00557e+16	-7932709340178423	5996304240884598
95.0493	C2H9NOP	94.0416	[M+H]+	2.04565e+16	-2.68789e+16	1.23529e+16	1.73848e+16	-6920369791627579	1.53309e+16	2.73411e+16	3277058799056043	-2248070693123161	1.06742e+16	2.10182e+16	4828758962848845	-1.41848e+16	2095646371428206	8829845227023014	9523130216306796	4.12141e+16	-1.49014e+16	1.30483e+16	-2.11241e+16	5869136469724978	1970139329731957	-7126154963057907		6677726464312528	1.83623e+16	1.21577e+16	923541808495365	3202391445649777	-5139813238875135	2.38382e+16	3375230252469663	2374396425765468	4338356291916501	8017844663784857	-8681346136105716	1845089328069882	2.51085e+16	-2357213037595418	2.91454e+16	-5902876034502569	3.33119e+16	5337596006373957	-258205883884548	-2.3943e+16	2.57874e+16
95.0856	C7H10	94.0777	[M+H]+	2.42478e+16	7333875947823643	1.57828e+16	-1.92968e+16	-3.12468e+16	3.19532e+16	3.6501e+16	1.05297e+16	-3983073264146153	-1838237873789339	1.3056e+16	5083951212953242	-1085448340912043	983670679702886	3.4399e+16	-3170308818680745	1.361e+16	1.40416e+16	-3400680162091607	-6676358719667874	-2.10323e+16	1.07473e+16	2068035247790867		1.56787e+16	1.63311e+16	5.69623e+16	-2074621991485337	7.60174e+16	-6428369495750097	1.03802e+16	-2855371653333272	9829168826222200	1.15155e+16	6294430232575365	-1.66022e+16	6641869204942363	1.11842e+16	-943243322408227	3061534685920586	-1.07637e+16	1.52914e+16	1.8123e+16	-1.46555e+16	-2.2353e+16	5359732108364934
96.0529	CH7N2O3	95.0451	[M+H]+	1.5855e+16	3383082855832331	1.1632e+16	3787120984347636	3653680757316202	1.76474e+16	1.70914e+16	1379943595827493	-9336841832068288	-5080317595476114	2995743256967276	360256599542641	-1.58284e+16	4310279992192356	1.98386e+16	6923756876954235	1.17862e+16	-1.66833e+16	-5002035173578001	-2214522025431931	-1.71436e+16	1.23148e+16	-231914708679426		9127559499968464	4.88017e+16	1.08531e+16	1.57301e+16	3209643673129703	-2.04808e+16	1.87836e+16	-1.14605e+16	3.10499e+16	3541144600263224	1302202191377666	-4.31322e+16	1.1207e+16	8894284232096039	-1.71778e+16	1217381700386655	-1.28013e+16	2.04309e+16	2.08061e+16	-1.49279e+16	-1444153150825911	2.95064e+16
96.0892	C2H11N2O2	95.0815	[M+H]+	-8404558598368583	-5202048898109435	7821891149356885	-9.05196e+10	-9819487486255884	4075951567810987	3.98852e+16	1.17501e+16	195211918185334	-1152830842172936	8006082517519331	1.06193e+16	-7700347030165089	4.21615e+16	4769253726078504	7613425235946658	1.58114e+16	-4.79184e+16	4220121240865182	-5785754902009055	-1.3466e+16	6659098214976122	1274476353933518		-1.91832e+16	4939983642691381	-2790613108159534	-3.37972e+16	1.21177e+16	-1.90217e+16	5864489679324458	9407482838927616	253848344492838	1159023463042863	7825031646432612	-290825871089917	1.19391e+16	3.61976e+16	-2087673287187175	2421836108047193	-1.50557e+16	7.32338e+08	-9.90097e+10	1.45222e+16	2.21177e+16	1.28072e+16
97.0288	CH7NO2P	96.0209	[M+H]+	1.22403e+16	-1.25235e+16	-1.34135e+16	-2.42795e+16	-1.59927e+16	-4078959131633697	-4.72664e+16	-6754034138837794	-6.57685e+10	-6887513042223847	776638032798288	-1.00206e+16	478183512203606	1.95683e+10	-1298045596787034	-4193116333788549	-606498811068279	-8891854900652252	7114678486591919		-1.82382e+16	-3772923943513029		-3770379331164142	1.45061e+16	2.10222e+16	7242583422992499	4.44831e+16	1.75877e+16	-1.04037e+16	-8110722577105156	-2.17927e+16	-1.1062e+16	-1.00352e+16	7780022085474292	-7526244694415207	-9.68918e+10	-9812790691563212	-1.53995e+16	2.6693e+16	1.67286e+16	-1.32289e+16	-2685435369010336	2381039085686154	1923852379318275	5721618298434039
97.0516	C3H4N4	96.043	[M+H]+	-2692308480566827	-7087610794652976	-2013575942987622	-1.02618e+16	3804909865520456	4.44951e+16	-8804195116236049	-2.96949e+11	-3848152758730225	-4.82559e+11	-5220186434146054	-6815272820281451	3268843166205418	-3.31928e+16	-8249645909205808	-1793323461919613	5509171198216575	-2.38674e+16	408661819254412	-1.02816e+16	7616924310046222	9.26182e+10	-7309737119224405	-114349694494989	-4.95159e+10	5838330408172443	1.53652e+16	5907754309099622	4.40545e+16	249333053077172	9009614767368432	-1.9444e+16	-5168258717855034	-2.204e+11	4857909718782652	2.01269e+10	7286613774580009	-2.09271e+16	-5490073335831028	-3560832288048016	1.45493e+16	-4259951618691693	-1.22525e+16	4.42272e+16	-3.25184e+11	1030181208255175
97.065	Unknown			1.61652e+16	1.39054e+16	1155007309104089	9224927173236420	-1215510924644586	4.63802e+16	3.00578e+16	-3.46256e+16	-8451962116549083	-1.73713e+16	1.29495e+16	-9.71531e+10	1.08134e+16	1.72957e+16	5157759591865596	1569818268562423	6319142743118344	7439474844491423	1.64961e+10		-1.83793e+16	-2.43868e+16		-1.3957e+16	3.16933e+16	1.41005e+16	2.8482e+16	1.55644e+16	3404047988685155	-5026998355948942	1.22812e+16	1.35388e+16	-386134371481911	-1160458585924562	1.51544e+16	9849992535863884	1491060433296526	-8236366336703826	-5.76479e+11	-1.04406e+16	1.48151e+16	309189542878896	-41243547669087	2318193653280509	4.61552e+16	1.28986e+16
97.1011	C7H12	96.0934	[M+H]+	-2.54849e+16	-2.72378e+16	-2.22876e+16	-2.37925e+16	-2354704597896745	1.16416e+16	5114455572663712	-1.1649e+16	7.50589e+10	2.03325e+16	-5663484758861373	1.35955e+16	2.38162e+16	8053897094964166	-2.75917e+16	-2.94281e+16	5306219963468264	3571528859252701	1222766939124105	-5030934444371894	-2.5188e+16	-3823462578998349	-2.19734e+16	-4625309964003586	-2.12429e+16	-1.39902e+16	-1.31302e+16	-1.79513e+16	-1934133478179119	-1980796031491344	-1.3429e+16	-9.12334e+10	-6.02368e+11	3261905280159544	8210622851309093	5052643560438247	1.41945e+16	-2.63032e+16	1.00521e+16	2784284236627202	1.02875e+16	-2.31629e+16	6343477684511226	8567120667961059	-1.69415e+16	-1.54038e+16
98.0347	C3H3N3O	97.0271	[M+H]+	3.96076e+10	4.46189e+10	1.26127e+16	-4.03291e+11	-1.12547e+16	7.43065e+10	1.00641e+16	-1.48355e+16	3049613402166182	1436672977688895	1.03647e+16	-3.88553e+16	-2.03816e+16	-4.51894e+11	-1.16633e+16	5.17653e+10	-3.08025e+08	1.04468e+16	1066270054681448		-1.36027e+16	8.83175e+10	-3579098852718801	-2.35539e+16	-2751137045664889	1383574756573143	-4.07899e+16	-1.32888e+16	1.69511e+16	-9.51066e+10	-1.52462e+16	-1.80939e+11	4.73939e+11	-9.44156e+10	-1.34183e+16	-2.32369e+16	-2.90124e+10	-4818332169343846	-3.2169e+16	2988817270976746	3.394e+16	-1.0874e+16	-3.40461e+11	1.22951e+11	-2.93277e+11	-2.10831e+16
98.0669	C3H5N4	97.0509	[M+H]+	2.02844e+16	8.21262e+10	3.83944e+09	-1.04386e+16	-205894528512926	8.97241e+10	3505772143867353	2.11876e+10	-1.08447e+16	1.15789e+16	2557032481749974	-2.7677e+16	1.0314e+11	1.74165e+11	-5.7676e+11	4.13104e+09	2.06568e+16	2.25877e+16	-1.05261e+16	-1786161296673111	6.25346e+08	-1.70632e+16	-174824578838724	-5619577075558282	2.33588e+16	2543188529339803	5.63329e+10	-2523312405877734		1.94486e+11	3.26079e+11	-1769295501791654	2.13648e+11	-1.07836e+16	330016671364175	1.84051e+16	1.6478e+16	-4.24576e+11	-2.8232e+11	1.30802e+16	4714838324150067	-4.8195e+10	-1.70966e+16	-5.8959e+10	-3.10694e+16	-2.02533e+16
98.1051	C2H13N2O2	97.0972	[M+H]+	-2.76732e+16	-1.33898e+16	-1.05668e+16	-317106892202101	-4084294441854936	2.01804e+10	1.07241e+16	-6.11745e+10	-3.24527e+09	3.43324e+11	-9.29834e+09	1.3982e+16	8.93829e+10	-3.03187e+09	-1.44948e+11	1.27108e+16	3.82505e+10	1.86597e+16	1.32423e+16	-3992523194305715	-2869132837451686	-4617366672377372	-2.36764e+16	-2.61888e+16	-1643724723207939	-9.46866e+09	-9.79679e+10	-1.07943e+16	-2218495182789975	-1.94334e+16	-128899854049405	-6.22696e+09	2.1092e+11	2.11973e+16	1.33032e+16	2.88417e+10	4.51641e+11	-1.38485e+16	2.05027e+16	2.6512e+10	6.1021e+10	-2.33711e+16	-2.21104e+11	-6.23314e+10	-2.25563e+16	-1.44503e+16
99.0082	H5NO3P	98.0002	[M+H]+	-3.44942e+16	-6570186624862001	-4847934032932641	-680438444520863	1.65336e+11	5.9574e+10	-2.4042e+16	-5774827245278863	-2670135090598602	-438328790368675	3.3522e+16	-8073509376378893	-5036345309279364	-4674853784200489	-6183903717722275	-3.15995e+16	1.00594e+11	-1808357299443314	-8.59284e+10	-6303964317899702	-653516530279924	-5159449596431193	-629199897471712	-1.12422e+16	-4978239707482124	-5371450673966327	-2.52616e+16	-6636131287392211	-739631368210876	-405244184794977	2.88054e+09	-3.93577e+16	-801917290633225	-6353579665060033	-3734659026050635	-6009294349224106	-5492388132348411	-1360390740694009	-6856210135131949	-8633259647608804	5.4626e+11	-5333984226812763	-3.79401e+16	-1.93393e+16	-3548748917070049	-6193415681175415
99.0444	CH9NO2P	98.0365	[M+H]+	1.91456e+11	1030280674857803	-8238729226952568	3.84053e+16	-7871312297736688	1.20118e+16	3508022614172046	1413558383735053	1.15494e+16	7.67017e+10	-2.33619e+16	-5997960380937362	8.12194e+10	1.48189e+16	-7138974499535655	-2658278007393877	6.15812e+08	-1.02786e+16	4411274642364127	-2.38914e+16	6.45017e+10	8265815862718573	-1.25472e+16	2543749743224577	9821426700904468	1.26215e+16	281044024720023	725014731279533	8948504298463555	1.17375e+16	1.22515e+16	-5.17911e+10	-5206213479862221	-1.26849e+16	-9545407839701148	-1.7102e+16	4.60107e+16	7352561466452412	-2712995889728176	6637733888165687	3172795737976797	-2.31673e+16	-2563139395558578	-9.34798e+10	607720868796735	5737380964989935
99.0808	C2H13NOP	98.0729	[M+H]+	-1.86168e+16	-1.23563e+16	-5026138061180463	-4.29225e+10	-8518977716553688	-5937079099345988	-3.39062e+11	-4428598162279085	-1.49224e+16	1066942610226107	1606868584932697	-235352322525062	1.0798e+16	-6978639973722334	1.09836e+16	-5.88206e+09	-2060493651626083	-6318009056524021	-7774992630073807	-3.12325e+16	-1.75767e+16	-1111535129812935	-2.19499e+16	1.09026e+16	-1.22538e+16	-1390110149148971	-9638064486333088	-6185136038348027	-3.90317e+16	-1.43165e+16	-3031993635033703	1.98268e+16	4685179416445695	-1.66155e+16	-3197767814139829	-4669237444764607	820704007162748	-3.71191e+16	-3653436285861733	-5762824660563715	3535117664383858	6.72817e+09	-6051151184274239	-3.46359e+09	-8575951628602141	5375407074650618
99.9939	Unknown			-2989424952026948	1.24111e+16	2.19115e+11	-1.61286e+16	-2.05785e+16	-1379902727655681	2491762840128413	-1.8384e+16	7.01487e+10	-1.89833e+11	-2250068194646973	-2.80059e+16	-5.86632e+10	-2.38496e+16	-4.05401e+10	-1.07663e+16	2.40785e+16	3071184352637854	-1475576381257948	-1.16429e+16	-3.1544e+11	1.5132e+16	-1.96122e+10	-5849606903596122	-3278963521246084	7.46904e+09	-1.9377e+16	-1618176723095291	-1401864591440774	-4497525465740025	-2686255686285832	-6418137374940812	5.12245e+11	1.07604e+11	-1.17524e+16	-3.77384e+16	-3.05168e+11	-2.70296e+16	-4.80565e+16	4026759498874481	-1.0916e+16	3.90444e+10	2.10545e+11	-2.23694e+16	2.86018e+11	1.00012e+11
100.044	C5H8P	99.0358	[M+H]+	-7.05702e+10	2.09908e+16	-4.29482e+10	1.19612e+16	1.604e+16	-2.20269e+16	-5.40185e+11	-1.55395e+16	-2363909889602847	3.68199e+11	-3.12969e+10	9.32503e+10	-7.2534e+09	9.10293e+10	-1.69204e+16	-2.19773e+16	2.65683e+16	2586125081968371	3.23092e+10	-1922307563160565	2.3674e+11	-9.40329e+10	-5.05926e+10	-1.4142e+16	1579730272963202	-1.0987e+16	2.28227e+16	1992829135433749	-4.88193e+10	7.45989e+09	-2.07055e+16	-4.42554e+16	1.38375e+11	2.55467e+16	-3142699424262471	-8.55687e+10	-3.52495e+11	-5.29981e+11	279730427582045	1.66721e+16	1.72529e+16	-1.1098e+16	2.11888e+16	1.66325e+16	1.84984e+16	2.93175e+16
100.08	Unknown			-2.31033e+16	2.04237e+16	3.34689e+10	9.12333e+09	-2.28176e+16	2600060006634	3006588095944389	-7.53996e+10	-4.69121e+09	3.90583e+10	6.02624e+11	-4921038577348873	-3.5084e+10	-2.04877e+11	-1.55044e+16	-8.79037e+10	-1.70559e+16	-2109596062962113	-4066491789515292	2.13672e+11	-2667136257324641	-2.61707e+16	-6393130719479258	2647718134734002	1775384498786843	2.60261e+16	2.00223e+16	2.41179e+16	8.87325e+10	1.65865e+16	1.18095e+16	-2276377070711301	-4.31904e+11	1.63382e+16	6691522018969637	-3276919219333124	-3570842673726836	3.93403e+11	-3.02484e+16	4146262711345189	-1.45684e+16	-2554670032606232	-2.06138e+16	-6.73599e+10	-1.96388e+16	1.36533e+16
101.024	C4H4O3	100.015	[M+H]+	-6836036693790293	1466999178649231	-2461232822815185	-1.01835e+16	-1.64587e+16	-8.73096e+10	-6480314505918905	-1.66286e+16	-605254877255712	-222216765128308	5143786869044042	-6835339747259805	-1.38154e+16	-6977896916547377	9986234799720384	-1.22225e+16	7100693356646426	-1.40678e+16	-2.72398e+16	-2.46176e+16	1.38085e+16	-5441523249613556	-1.79914e+16	1.14055e+16	-175345483904632	-1.33482e+16	-7531403532991532	7195918659146927	2377635888003049	-3771996288284285	-8223189797964547	-9361895874700488	-3.49073e+16	1242200606990651	7841512158137665	1811811431562338	-9872060120043602	1.86385e+16	-2497953847699075	-1.76947e+16	-1.31591e+16	-7945215926012938	-6958720235099025	9211602390283846	-6861545202928587	3793863079161741
101.06	C5H8O2	100.052	[M+H]+	-1574624933163099	-215581157446601	5845992904270292	-3282156384096735	-2.45695e+16	1.12854e+16	3015142009646893	-2296311423046593	2.41801e+16	-6.19941e+16	1.01553e+16	-3.05363e+16	1.33677e+16	-1.85818e+16	-1009057532184443	1008576731555133	-3.52724e+11	-1.21997e+16	3205090239730979	-5599970146067751	-1.64837e+16	-1.88986e+16	-3927589803610132	2.83714e+16	-2796237139826324	-839167873524227	-3.46389e+16	-2.37648e+16	-1.69669e+16	-1.10412e+16	-6481526193675424	-2394083923428214	-7313347495104816	-1.12635e+16	5527026716499184	-5009121440951447		-1.68175e+16	-1.86709e+16	-2723698719356793	-1.62796e+16	-1.66707e+16	-2.33891e+16	2.70395e+16	-654515921072435	1.63333e+16
102.027	Unknown			7.54265e+10	-1.01875e+11	-9.36468e+10	1.57964e+16	-1.50686e+16	-1.28461e+16	9.0537e+09	-3.8799e+11	-2.71042e+11	1.84235e+16	-5.85647e+10	-2522087619542708	-3.04309e+16	-1.16694e+16	-478331425281954	9.41064e+09	9.47002e+10	-1.32266e+16	1.60804e+16	4.19074e+10	-1711687860863377	4.72229e+10	-5.64906e+10	-2.4854e+10	-2313720004157166	-2642997260179844	1.78246e+11	-7.19147e+10	2.09641e+16	2.99519e+16	-4.5002e+10	-2123242932934727	-6.04582e+10	3.77103e+11	1788123086250218	9.91313e+10	6.79267e+10	1.09536e+16	1602229381969869	-5.46509e+11	-6.18049e+10	-4775711998968174	-3.61756e+10	-3.30144e+11	-1.12252e+16	6.49158e+10
102.048	C8H5	101.039	[M+H]+	5273280089116428	3.43634e+16	1.98221e+16	7.83458e+09	-1.22293e+16	1.79553e+16	4.07305e+09	3.87259e+11	-7.99874e+10	3193051963832766	2.91272e+16	-1.59814e+16	1.24188e+11	1.37503e+11	-2.84913e+16	-2418507388231919	3.72197e+16	-2.06472e+16	3778023976825362	-4516445675647185	1349715881296884	5981608992212464	1.08069e+11	-3.60518e+10	9.92301e+10	-8.20721e+10	-1.48373e+16	7.40166e+10	-3.37254e+16	3232248679948327	1.43758e+16	-2.23183e+16	-4.37599e+16	-1.66579e+16	2393703220278931	-4.32413e+16	-4801198208837093	-1.4838e+16	-1.59583e+16	1.95128e+16	8.52098e+10	9.8593e+09	3032706410058608	1.72283e+16	2341589670818156	-2395598669948859
102.057	CH11NO2S	101.051	[M+H]+	4.74383e+16	1993808268998254	6423690794320341	2454008292516602	-3501230206037348	3.95207e+10	2.73418e+11	-7651850024162493	-3.73407e+16	2.44899e+16	-1.15757e+16	-2.64266e+11	-1.31765e+16	-4.23445e+16	1.75793e+16	6.28483e+10	1.51156e+16	4.3365e+10	4.73947e+16	2198318764492571	-3979811880088502	6782084796253807	-1.47178e+16	1.12873e+16	6194635327788772	2630098293688529	-1.8727e+10	5593687542246803	3.44173e+16	1089186781853893	1.70664e+16	-4683838901786627	-1.35321e+16	1.90278e+16	5422888299475848	-3.26736e+16	8273999511495475	1.57023e+16	-6.72594e+10	-1.88261e+16	-5481429966497295	2448594258387324	-1.55579e+16	5271391873646614	2.70192e+16	9356486385076536
102.092	CH14N2OP	101.084	[M+H]+	1.5702e+11	-2185280172742679	-9.96176e+10	-2.44798e+16	-2.38671e+11	5.44179e+10	3060590940218103	-2.66667e+16	-1034671819340454	-1834741885745738	-1939216238071046	-1.70069e+16	1.7275e+16	1526737890360924	-3005704448733118	-2.90069e+09	-1.08811e+16	-6.36218e+10	-1.1323e+16	-1.50336e+16	-1498282591041438	-35425519411484	-7592876689562836	-3.79537e+16	-1.06727e+16	1467558515962867	1617138761807451	-2583490021592378	-2.75359e+16	-2.68701e+11	7.56807e+10	1.53364e+16	-3.77957e+09	1.01211e+16	2.99989e+16	-5.06327e+10	6125945510852739	1.94434e+16	1.87149e+16	-2.63648e+16	6.40073e+10	-1.21511e+16	-5508245996288172	1.01106e+16	-5.65064e+09	6.65986e+10
103.039	C4H6O3	102.031	[M+H]+	-2.00816e+16	-9122545616370160	-1.06146e+16	-1987936383526373	-1.18045e+16	-1.70294e+16	-3286670245665757	-3.4211e+08	-1.75678e+16	-101485930569023	-655828915915882	2.99871e+10	-8589220780055307	-3330415140141568	2330987142325769	-1.28151e+16	9693710829342672	-3843580596071955	-4196141683069088	-1426559522802684	5755245500739109	-1997379954106343	-7607619139567839		-6120922298553239	-1.05155e+16	-3.85007e+16	-9.03883e+10	-8925202791140036	-3796779533545569	-6650364768036043	-953983152029117	-9471104330650154	-3608708054589349	-3.7318e+16	-8479264427832534	-4313418349451287	-6287010206826038	-1.68299e+16	-1.06695e+16	-6323165625598953	-6168433762914621	-1.23249e+16	3.22028e+16	-7267854115397543	-4435244674640959
103.055	C4H9NP	102.047	[M+H]+	8842605583337382	3560092260907477	-1.12317e+16	-2.10073e+11	-1016883949406966	5081676674915658	1.23528e+16	5170433869166047	-4.79014e+16	-3.84314e+10	1957992221641114	3.54221e+16	-1.26839e+16	-5742852690944766	6522244298714508	-3124879334728825	2088802080496721	-1.47656e+16	2.81777e+11	-2.04708e+16	-8.33101e+10	8045602695205822	-6837346880541606	-3883918955473742	-3.82493e+10	9768433462226112	1.63224e+16	2273698009225278	278617460875602	5.95584e+10	9971369268688136	-3.54003e+10	6698681320422284	4582840428667412	1.06881e+16	-2.48822e+16	9412927727104892	9756820304477332	-1.71563e+16	-4184203874422199	-9364306673812496	-1.61628e+16	-1.70261e+10	-4.10657e+16	-3081239627915622	2248705150226571
103.076	C5H10O2	102.068	[M+H]+	-3.83959e+16	-7836137688568834	-5167577522434824	-6984805791498544	-3219560833656876	-1285400373836551	6415938778302696	-2.53555e+16	8.78334e+10	-4.30659e+16	-537479433019572	-5853857907169163	5504153161954989	2.22626e+16	-6371783301847844	-3.78209e+16	6.56268e+09	3498029581638501	-6.62199e+10	-2.01753e+16	-1.14864e+16	-1.77457e+16		4.85801e+10	-1.21727e+16	-4.41821e+16	-2.20846e+16	-5048223250622846	-2604906893503428	-1.10279e+16	-3.11218e+09	8.05844e+10	6508353428567384	-2.15142e+16	-1.16248e+11	-2938045519531793		-2.84164e+16	-7663366194852611	-4.41998e+16	4.08159e+16	-2.36085e+10	-4055998144418885	8780590932386673	-8893819872169625	-7.49693e+10
104.038	C4H8OP	103.031	[M+H]+	1785240805240989	-5.83894e+10	1.24846e+11	-7.1569e+09	-4.31141e+10	1.82068e+10	-4.23102e+10	6.55112e+10	-3.49522e+16	-7.20859e+09	2487202809618363	3.19391e+11	1.53282e+09	-1.93805e+16	-1.81712e+16	-5.09589e+10	-8.84116e+10	-1.6532e+16	7.47007e+10	-2571253944833058	-4.74378e+09	2.07381e+16	-1.61827e+16	7.04917e+10	7.16489e+10	-3.46601e+10	-2.38904e+11	2.6197e+11	1.29751e+16	-3.80724e+10	4.15984e+10	9.3464e+10	-1.44135e+16	-1.26365e+16	-3.1478e+16	-1.8784e+16	-1.24623e+16	-5.86252e+10	1.24605e+10	2120844460929347	3.39655e+10	-1.8758e+16	1.34091e+16	4.88159e+10	-1494793014591763	7.33122e+10
104.06	Unknown			-7.74169e+10	-1936176138686574	-2.69474e+16	1.22781e+16	-2.65532e+16	2536938329052302	-1.64637e+16	9.85316e+10	1.03756e+16	187028087169	8.34139e+10	-9.0295e+10	3.9641e+11	-6083566765062165	-2.68456e+16	-4752507910257969	7158610422232925	3.07413e+16	4371322195563035	-4.04215e+16	-9.59857e+10	1.51402e+16	-1566954221755984	-6125518545272851	-7204585362928437	-4.38478e+10	6555159710097472	1.27264e+16	-5.25465e+10	2616859258711274	8.76526e+09	-2988421213485151	8.74697e+10	4890884951780777	5650476387511483	-9243676338896236	-2.86465e+16	-6.0122e+11	1.19238e+16	-2424418538848061	4.97197e+11	4795455531529172	-3.52867e+16	-1842607962089446	-6143242311862362	2.321e+16
105.07	C4H11NP	104.062	[M+H]+	5143526791424158	-1819685925236847	8156606133797872	2.41487e+16	-1.76259e+16	199327274245249	1.14982e+16	7129850927844572	3.37768e+16	1.60265e+16	1.62761e+16	-5606654518379273	-195559294826122	-49975342152484	3.60704e+16	-722627665218134	3405587811381139	-1.74085e+16	-2.73704e+16	-3624747324936983	-1413212408705089	1.61204e+16	-5147269372727692	-6042012545396247	-7723694775323864	-2901363981327343	2.95e+16	4918563634960016	1.72555e+16	-6633225051936975	2.0947e+16	8153842370053788	1.66946e+16	3474178540071904	1601262736194542	-2.46768e+16	3.9456e+11	2.04768e+16	-1635164509645115	1.84764e+16	-3321281111513308	1.26198e+16	884919846143184	-2.67786e+16	-2.50295e+16	1.6328e+16
106.078	C8H9	105.07	[M+H]+	-1316158037137738	-8004117955453971	-503866786379259	-1.41156e+16	-2.52229e+16	1330056155267112	1.33792e+16	2.16866e+16	1.14484e+16	1433065697527347	7800086860725752	2.03388e+16	-1633488559260332	-9069251419910884	803491877813034	-7279566411410254	1.7974e+16	-1.5394e+16	-2064818333628793	-3890006219039632	-2.13706e+16	-8707427358237041	-8561507307385252	-6516856606946142	-2021400471771928	-1.87155e+16	-1.5429e+16	-6942250510000303	4992441501424416	-1.32139e+16	1.70662e+16	3959786295777423	2.03568e+16	3179346009494477	2.04471e+16	84476699446	-1.85088e+16	1.49834e+16	-1.68756e+16	8193485602594475	-2776237881046306	1.22237e+16	4513451048717698	-3.59559e+16	-2.55539e+16	-9976139887564628
107.086	C8H10	106.078	[M+H]+	1.6507e+16	8126343197429264	1415729979145368	7195183667448646	-1.29819e+16	2.03885e+16	631670073159043	1.47977e+16	-7139606712897972	733767128170939	1.52086e+16	-1.359e+16	-2.48943e+16	6424562964024716	4.17031e+16	-2244477035612391	4.59981e+16	-2.1153e+16	2.09598e+16	-1.37347e+16	1.48688e+16	2.58707e+16	-2.18937e+16	1121988374854439	5118016533224079	8082513199889263	1425833941097423	1662608338238698	3232288228666249	2.06014e+16	2.30925e+16	3.12642e+16	330222987847435	3563222609643475	3660952715570431	-1.13402e+16	6743076509737733	1.75389e+16	-3444330734141019	9900770125069868	-5.99292e+16	-1856799209669191	8619463669904093	1.94233e+16	-1.02919e+16	2823340871759257
108.089	C3H11N2O2	107.082	[M+H]+	1.31365e+16	5682614303587741	8467914867622106	1086883434445518	-1.46375e+16	1.70947e+16	111496453104456	1.32907e+16	-3.03396e+16	5.69738e+16	1.48e+16	5968854470035367	-2.45889e+16	8651853066168336	856830928055885	-5906838303562978	4555740290288757	-1.79808e+16	2.02057e+16	-1.19278e+16	4200514611190087	2157395085534297	-458396437150288	737705163895086	-1.09138e+16	5559707544508186	1.67254e+16	2.00481e+16	2.63176e+16	3466368846734902	2.32552e+16	6037666276691667	5811885330141209	3463482501299531	858531269845475	-1.12352e+16	6342580783980978	1.31989e+16	-2.74247e+16	1.11666e+16	-5109305472184467	6610035149145155	5475876846709582	2294628778461316	-1.45894e+16	2.28339e+16
109.029	C2H7NO2P	108.021	[M+H]+	1.07568e+10	-859251292514851	-3.38815e+16	-5101711464948755	-2472194630615876	-12625330001933	1.9466e+16	3.04479e+16	-109498237697081	2.0722e+16	5742032145534814	-1.94015e+16	-1.18598e+16	-1.78568e+16	-8071379952966362	-1309492194517703	1271300351174065	-1115538319382603	-2.30695e+16	-266330236490675	-2.29276e+16	3.05817e+16	-2.68048e+16	-423739633530007	-8091199299690155	-2483087308420284	9.26246e+10	-5166882630748271	1.72869e+16	-9618297967113332	-5577948466781724	-2.62829e+16	5586734361738843	2.14515e+16	1.44573e+16	-3.67173e+16	7547517069765863	1.79442e+16	1.89485e+16	-1.88921e+16	-2369914924727934	-1.49623e+16	-5422926378328974	-2614447181640389	-2432599865527907	-1.84727e+16
109.065	C3H11NOP	108.057	[M+H]+	1.59779e+16	677980897463959	4.20569e+16	3.24711e+16	-1846638625366992	1.32005e+16	1.90829e+16	1.46524e+16	2.14174e+16	8.83072e+09	1.16295e+16	-5470359808998349	-675968035414698	1960435293865692	-7586085523750286	-7655009213040631	3.88212e+16	-1.22145e+16	105952149670141	-2863724986116589	1.58965e+16	1.81096e+16	-2116434645989984		-1195774107638492	1460260309728123	1.36174e+16	1.01256e+16	1965860694574384	3919702161837568	2964319027783824	1562574538952033	-1.3025e+16	1.96695e+16	-2.87785e+16	-8056756967424472	2.21514e+16	1658351641802669	-294412658645421	1601107526755352	1564441781809478	-2.49649e+16	-1.22902e+16	-3109388058037954	-1.83029e+16	9341643001561928
109.096	Unknown			-2638652314312373	-5.90853e+10	-2.85259e+16	-6539518623572826	-1552020498675255	1.33273e+16	1744179046893668	1.35984e+16	-2.0189e+11	-480374734358302	1554417387865492	4.36963e+10	-1.09479e+16	-6685983328834633	-1.04316e+16	-6574421036428246	2890179796540049	-227082771675563	4371572414387237	-1.73028e+16	-1572648637770624	4199576294202645	5106013279169708	-3.71767e+16	-2440614271077446	-1956724209949523	-1.69876e+16	-1586557135776101	-181303649022313	-211274023280128	7318926023620609	5516977955283275	1.10958e+16	7435167193561298	-1.03301e+16	-1.14383e+16	6604370785184832	1.60884e+16	-2200249721140024	4650678378430917	2307220345255101	-1.27574e+16	7641163973357568	-1.93596e+16	-1823943687549734	-4951170186375253
110.034	C2HN6	109.026	[M+H]+	-1.67821e+16	2.23484e+16	2.52318e+16	1.05198e+16	-3.17523e+11	-1516687739593417	2.42525e+11	-3.16978e+10	-1.531e+16	2.98159e+16	2254168580567914	5437265986812656	3107804524889596	5.41979e+10	3498761756798169	-4.47542e+10	6233446020768516	2076003833199197	1349563766343681	-1308602927281438	-6301439325052671	-1.50581e+16	-1.30244e+16	-1.75655e+16	3637221703287688	3600140671006849	-2985840620688962	-4.4573e+16	4.81387e+16	-1.30027e+16	-1.59546e+16	-1.29036e+16	-3128413919801093	-9.44541e+10	-1.20423e+16	-1050354104109863	-3129593798779154	2439155034316201	-1580875990431982	-3146695436984648	-3.39994e+16	2.96675e+16	-3199078702597197	-8.44134e+09	3.31431e+10	-2.96907e+16
110.069	C2H9N2O3	109.061	[M+H]+	2415053166192338	3.79292e+10	7.83825e+10	-2.43554e+16	-3410269199181151	5702388057692576	-1.30884e+16	2.61658e+16	6125739530536412	2.45793e+16	-1.30829e+16	-1.70476e+16	-3.74369e+16	107703373354813	-4.96561e+10	4.04488e+16	1.49371e+16	-259895184542204	-3.85701e+10	-284055987816105	-3.44218e+10	-1.57463e+16	-4138278631522288	-9481455083613920	1.69833e+16	-1.80963e+16	9719352840715860	3927230683531749	7.71486e+10	-1.10457e+16	1.10874e+16	3497715656543346	-8.93025e+10	5180815402340763	-1.59346e+16	-2.79151e+16	-1358633561047637	3575072795364148	1.93443e+16	-5409089586594848	1.04455e+16	1.55622e+16	8.39002e+10	-5280302797367811	-3025735934067131	-2969012997175932
110.103	Unknown			-1.12379e+16	2.07575e+16	-1.17659e+10	-3347604594582214	-3.1209e+16	-1.97237e+16	-1.10545e+16	-1.83882e+16	-1629614525753935	-9.16854e+10	-2.50973e+16	7.4223e+10	-8.06548e+10	2.07614e+16	1.74666e+16	-8.90391e+10	7.43175e+10	-3.40727e+08	-8.9562e+10	-1.30017e+16	-1.67075e+16	-2905958985714614	-1.70776e+16	-6466225493274892	-3117328805810199	2.17823e+11	3.64662e+16	-5.74165e+11	9.28257e+10	-9.76558e+10	1685894405305012	-1.78495e+16	-4.00134e+16	7.82906e+10	3.10041e+10	-395830658831562	-6.63105e+10	1.74479e+16	2.30522e+16	3.92052e+16	1.00099e+11	9.58385e+09	-4.56557e+10	-5420313442881484	-2.04791e+16	-8.45603e+10
111.045	C2H9NO2P	110.037	[M+H]+	-4.05209e+16	-7226551959473193	-8709872082999115	-4048024179332588	-9771487554842696	-8389181871959472	-4171679585244559	-8907549994068398	-1.18704e+16	-1196892216997647	-755782624773893	-1.18623e+16	-7155298146703348	-3.57542e+16	-9454803048793758	-9066516134038638	-4627743081419111	-6.88119e+16	899948913203108	-3.79347e+16	-8015569596097061	-4434694784208104	-4808424175711479	-1.62016e+16	-4413171063840093	-4855263421606915	-2712709098765864	-5239418621509784	-3.0613e+16	-474931877853213	-7925485891997597	-1370366934763878	-1.91702e+16	-97247834720261	-1.19812e+16	-1.1482e+16	-7252883168635482	-1.15666e+16	-9697582623611534	-1.26043e+16	-1.08354e+16	-9750607545544354	-5944514158675029	-6137405839680032	-9183397695648688	-2.31242e+16
112.049	C2H3N6	111.041	[M+H]+	-3.48e+16	-1.44174e+16	8.44639e+10	-2492586334431751	-1.2357e+16	-2.57373e+16	-5371573817364167	-1.09378e+16	-7885040507094321	-1.09713e+16	-2283975859595222	-5405450032401893	-2.29106e+16	-2.46191e+10	-9800792244205464	-7841628572146098	-6397911670763395	-641711068874562	230171010428451	-5378401922023629	-3877395604320183	-1.1466e+16	-812540	1250888583848725	-4952175339308917	-4299204211890978	-4315466968560222	-3141811784716231	1.86082e+11	6.19842e+10	-1.07057e+16	-818427472197833	-520211027435491	-8560206258731717	-2121950586389948	-2239025810114731	-5438311752812147	-1.02939e+16	-12078480519363	-1.23463e+16	-1.28177e+16	-8847546699000536	-4572996798582474	-2.52531e+10	-8440000790968377	-3657448175211492
113.025	Unknown			-2.82876e+16	-2.08917e+16	-3.08662e+16	-2.26476e+16	-3370185938452369	-2258308389409533	-221994590472277	-2.52428e+16	-3.12179e+16	-1.99952e+16	-2374364662630482	-2.91514e+16	-3.08276e+16	-2.27119e+16	-2.88744e+16	-3518264429997503	-2.49641e+16	-2.13124e+16	-1.14029e+16	-2.52643e+16	-9720311195679372	-1644443577852553	-1.51092e+16	-2.24307e+16	-2.40463e+16	-1.62115e+16	-1.10687e+16	-2694044531432585	-1.99096e+16	-1.49969e+16	-3.17983e+16	-3.28227e+16	-4900993990001198	-3.24388e+16	-3225950060664229	-3297553087295721	-2023552529084635	-2.98422e+16	-3.4648e+16	-3.82151e+16	-2.65589e+16	-3239826638932422	-2370952186778824	-2792269853575155	-2.4851e+16	-1.8039e+16
113.06	C6H8O2	112.052	[M+H]+	-8920591777462628	-1.67265e+16	1.56339e+16	3.88807e+16	8397546311358361	850507640869469	7311356837576	-1.65597e+16	-3.93386e+16	-1.0676e+16	4.13394e+16	-3718390734919308	-1769636178463485	9026641364983100	3211352397810563	-1.96901e+16	1.3164e+16	-4.69458e+09	2.64821e+16	1.19431e+16	-4849481101794062	8306071465332687	-1.70902e+16	2.05001e+16	2.09393e+11	-408507428459548	5728629173056277	1528894031039174	2124310646725469	9490444323673186	1.96425e+16	-1.52521e+16	-1.18866e+16	8849068400210713	-1.1156e+16	3342585912549101	-1632631065787149	7.49679e+10	-1.46194e+16	-294035158431627	-230058392438659	-2883921053227989	-2.17509e+07	785646327418843	6120168603122034	1.85117e+16
114.019	Unknown			-1535832217482453	-4637352369752483	-3.51257e+16	-7.76939e+10	-5254681235220193	-3658327180418811	-2068508434966681	-3.0808e+16	-2.74015e+16	-4835994517369121	-2688714567021383	-3.74781e+16	-5168556861431927	-2.80506e+16	-1.81359e+16	-1.10195e+16	-1022713456695426	-3.70853e+16	-2718902070805414	-9.59366e+10	-1852495087006226	-3.86259e+10	-4.0805e+09	-9.09585e+10	-1.20843e+16	-2.70692e+11	-1667650685289292	-6.65042e+10	-7.85327e+10	-1.07668e+16	-1.43928e+16	-1.98682e+16	-3.26044e+16	-2.2983e+16	-3.74967e+16	-2.62982e+16	-1.36491e+16	-215905231534687	-9.13188e+10	-1899594374200394	-176997461093383	-1.303e+16	-3879548858664733	-1.48243e+16	-1.91275e+16	-2.31976e+16
114.029	C2H10OPS	113.018	[M+H]+	-4.2664e+16	-1.70257e+16	3.15173e+10	1.27178e+16	-4.82311e+10	-3.8124e+10	-5.5295e+11	1.83016e+09	-8.05392e+10	-1274724326143211	-2489601081659687	-1.97364e+16	2.8346e+11	-1133384410742927	-318700600012216	-1.19689e+16	-2.71908e+16	-2.21259e+16	-2553718962331492	-3.83593e+16	-1.86341e+16	-1.94797e+16	-4291106264588942	-2.08549e+16	-1.3176e+16	-2361337905820186	-5.34208e+10	-1.95333e+16	-3464651374383053	-2.70889e+16	-3153299711687466	-203462038307161	-2.09445e+16	-4696941286472141	-2.28715e+16	-2397224320453504	-3434174645771861	-2880839495579945	-2.41105e+16	-9.42515e+10	-4.60313e+16	-3262608461925597	-4.51526e+16	-3.96858e+16	-1.55514e+16	-2.23464e+16
114.063	C3H14PS	113.055	[M+H]+	2729916663621393	1.41925e+16	2126811747766369	-1.64903e+16	1885879125172324	7.9152e+10	-4.52725e+10	-3379719639444653	-3.79028e+16	6.84647e+10	3.36e+16	-1181371130333786	1.30862e+16	-277471006155848	1.74962e+16	7.69175e+10	-7.18346e+10	4311711880323338	3.79044e+16	-4512533296169227	681569067355503	4047722324843281	-3215583030344235	-2828611640274467	-2538015377536798	4.80307e+16	3.91353e+16	-3327890131455957	4704446023287706	-4.11868e+11	3807308470429316	-7.11207e+09	3.45264e+16	4855735301222616	2.04544e+16	4.74013e+16	4042862790624366	681146335233293	-3589067148808689	4.63887e+16	-2838229404001913	-3.89092e+16	-1423281420226824	-2.66198e+16	-4.35656e+08	4.16589e+16
114.092	C2H14N2OP	113.084	[M+H]+	1.29514e+16	1.10525e+16	1.09477e+16	9749073655020180	700112617459718	3.75908e+09	-3.13907e+16	-3.20986e+16	-5524541927537131	-2.52528e+16	-3.13636e+10	-1.59731e+11	-1655176335076565	5.30851e+10	-5371099578291572	-4.78729e+16	6.95324e+10	-4.84961e+16	1.65109e+16	1.69388e+16	9956698940115812	1.10353e+16	6393051637356567	1.27494e+16	1.31695e+16	1.04268e+16	1.29645e+16	881343208614091	1.11311e+16	501195887745623	-1.72777e+11	-2374414997617265	-1.11418e+16	-1.30634e+16	-1.06042e+16	-5723618580580903	-5034193624597547	-1439034151134784	-1.92698e+16	-1.28826e+16	-1611090742016083	-2.04376e+16	-1.545e+16	5610581556803572	-2657741059645495	4904069009601802
115.004	Unknown			-2.36498e+16	-1.86048e+16	-4976668399026586	-6122233315656138	-151464161547106	-4886676278048098	-4.38016e+16	-5869447391131585	-5745450015918092	-3728637489190771	-5704293301015406	-2020786332311529	-4547640087142722	-3399322363809819	-3320489136946561	-6674716124261994	-3.92377e+16	-4.62323e+16	-1.86757e+16	-1826646471361354	-2.22874e+16	-3188451020276657	-1874628517389773	-2538016581855561	-5075916818419561	-5780424752763122	-2307096086582791	-2.27181e+16	-1.453e+16	-3.17335e+16	-4.0255e+16	-6008184917230923	-8477709897995022	-6838280823949806	-5202178913669073	-7258547958336314	-5560377580751258	-7440458887379171	-8317748508733427	-6685723397697688	-4271375388466142	-5636151046691483	-5610257576813393	-2303820643793364	-2913264357444819	-6330262771414418
115.038	C3H4N3O2	114.03	[M+H]+	-8522038740649274	3.44816e+16	2329129430796717	-6099396939820562	-1.67888e+16	-3.08033e+16	-1.02052e+16	-7569243149002647	-1.00741e+16	-1972352631827781	-7455949028418868	-1.18396e+16	-5240528367199265	3366050336550408	-5373984160890466	-3.55986e+16	1.13512e+11	2.20246e+16	-8.67687e+09		-1.34242e+16	-3130244145297667	-1.91642e+16	7097275720055751	1.39204e+16	1.11599e+16	4.65421e+16	5361673660633781	1.34806e+16	-9660335806579156	-5520284999336045	-839798570579392	4.82365e+10	-8098141825960969	1364076565747302	-2931234758825757	-5448265510664269	-7167469832118911	1.42739e+16	-1283673666858151	-6844771466870542	-1.58373e+16	-1.27438e+16	-4642537065675245	-9798986316646996	5286809123887098
115.054	C9H6	114.046	[M+H]+	3029706712786573	-4.16754e+16	-3.25426e+16	3400174848989315	-3820858376155367	5360829702700937	3512250097197356	-2.67461e+10	-2.89251e+16	3537340422694879	-2341946471564882	1.99919e+16	1.4966e+16	-3434175781771437	-5546635932482044	-2796555729839348	-1.12895e+16	6.84083e+10	4.1724e+10	-1294187003627878	-4.85476e+10	4.16347e+10	-4.20544e+10	-1.17974e+16	-2197397620053096	-2720123617373574	-3.22116e+16	-3165685685807204	7.79693e+10	-2855204211726775	3.8216e+16	-3.14432e+10	-6.40023e+10	1.71717e+16	3123487631421923	-7.94283e+10	2.7128e+16	7.80144e+09	1.22644e+16	8371236002829921	-1398629178255839	1.15842e+16	-6389643314514901	-1804351459400097	1.57081e+16	6562150094961278
115.076	C2H13NO2P	114.068	[M+H]+	3024110360732579	-1.54063e+09	-9997166851282436	-8344126981614519	-1.25865e+16	-1.18789e+16	-1.8932e+16	-9299436241385768	-5771202668370945	-6276340200905423	1.27326e+16	8044112864548925	-364630706684993	53450839952357	-4961611293583384	2.0902e+16	7930078119259831	-7259360540889104	9622591418077808	-8177571080900392	-7170418240665388	-3312119074210529	-1490547202199488	2115828053110752	-1.37929e+16	-4278700031222771	-2.4996e+16	-3.5259e+16	-5923483426806958	-1.25948e+16	-8676860566346062	-6763460296158874	-3472566083479456	-644270463941457		-2.03813e+16	3825199671305679	-1.68143e+16	-1.41728e+16		-2.64777e+16	-9574067951026444	-2.15468e+16	-2.79295e+11	-7347297784823514	8.22859e+10
115.112	C3H17NOP	114.104	[M+H]+	-1.06211e+16	-9076018344799376	-859584621531996	-1.12052e+16	-6929480602354439	-9.24344e+10	-3.81483e+10	-9.91338e+09	-3.09601e+16	-2.15567e+16	-7.92785e+10	7576282196471995	-1465933332392179	6.13744e+10	-3.83908e+10	-1.52416e+16	2.18592e+16	9.31889e+10	5.76486e+10	-1389633143031914	-4955209400712215	-1132134901524296	-1.06851e+16	-8511610904571587	-720840606852239	-4231325394381119	-6595330024718252	-7752549832336815	-9264250740595308	-8052742744740077	-1.14398e+16	2.26802e+16	-6.68233e+10	-2871573493057507	-4.45343e+11	4545504442191074	1.89794e+16	-5.78753e+09	-7.71325e+10	-8.15997e+10	2.89031e+16	1.2104e+11	-2485083594095522		-9526580030728114	-7303393038298744
116.035	CH11NOP2	115.031	[M+H]+	1.22107e+16	1.27042e+16	1.02758e+10	4.33838e+10	-1.32055e+16	2.73344e+11	-1.29046e+16	-5206244595835317	1.57607e+11	1.54647e+10	-2687608844808582	-2.56293e+10	-1.05782e+16	-2.81495e+16	-3.15441e+10	5.403e+10	-6.81902e+10	1.63208e+16	2626272760799884	-5.09908e+10	-1.21691e+16	-2.05728e+16	-8.48096e+10	-7.57179e+10	3.54442e+10	8.80978e+09	-1.0401e+16	-2474745166443828	-1976370389201714	1530706966154892	1.21714e+16	8.93085e+10	-4528351874661385	-2.52503e+16	2440445070334453	6.74474e+10	-2628909967794437	1.36601e+16	-3.99256e+09	-1.4392e+16	-2.45245e+16	-1573873173597671	4.44061e+11	-1.17886e+16	1556782989066783	1476183675973939
116.046	Unknown			2.42168e+16	1.49006e+11	1.06765e+16	-8.64298e+09	-2.38528e+10	-1.28199e+16	-2.39356e+11	2.32091e+16	6.22358e+10	3.18571e+10	2077811333767868	-1.3623e+16	3405403035508358	2135688945500121	6.59945e+10	-215559684363386	-1.35702e+16	-1.92768e+16	1.33796e+16	1.4524e+16	2.38074e+16	-7.56695e+10	-7.03916e+10	-1.19478e+16	2.75707e+16	2.3734e+16	3338152711786363	2938730494932906	2107666344186819	-8.04177e+10	8.59761e+09	-1.24602e+16	-4.46072e+09	1.20853e+16		-1.11204e+16	1.01084e+16	-3.1441e+10	8.60846e+10	2.19644e+16	1.74766e+16	2754831706297924	-8.10262e+10	8.70616e+10	5.87965e+10	1.02681e+16
116.067	C5H10NP	115.055	[M+H]+	-2.42621e+16	-1220960699704881	-3848632681906043	-1784913799598685	-1.19042e+16	-1.53613e+16	-1281319588957476	-1361588763341432	-3.15297e+16	4.92365e+10	5.24396e+11	3.47014e+10	1.06083e+16	-1.3679e+16	8.82646e+10	1885837127757091	1.5296e+16	8.20943e+10	1.76029e+10	-3.26349e+16	3.37908e+09	159451563685244	-2826020067302499	-5349612150704949	-2982754962502412	-8.28581e+10	1.15579e+16	-8.3901e+10	3168031104518361	2.86523e+16	1.32625e+16	-8.09584e+10	-5.69803e+10	2.16538e+11	-1.58779e+10	-1289794627011582	1.5668e+16	3928636645657395	8.33175e+10	1.19879e+16	-1301373361952858	-1278048249083938	-2.27034e+16	-1.73165e+11	1.90014e+11	1.32426e+16
116.077	C2H15NP2	115.067	[M+H]+	3.83507e+16	-1.89534e+16	2.13924e+16	3.32362e+16	1.18846e+16	2631315277346665	-1.62101e+16	-2802100875858096	-3.85759e+16	7.96274e+09	2.43404e+10	-1152073638102432	-2.561e+16	3.22056e+16	2.07104e+16	1.1461e+16	-1.68466e+11	-3.19309e+16	-9.43755e+10	1.96057e+16	-2.44525e+16	2.19638e+16	9.07572e+10	9.95057e+09	-5072903090764611	-7.91822e+10	-1.55216e+16	-2623303687896983	-8.82217e+10	-7.5077e+10	-2.17292e+16	-4.29847e+16	-5.92062e+10	1.70308e+16	3307635067592331	-1.50714e+16	9.63574e+10	-1.98155e+16	-329047983616864	-5597327466910062	-8.97153e+10	3.94766e+10	-8.22047e+10	-9.06657e+09	-1.85007e+10	4.88584e+11
116.906	Unknown			3.08745e+16	-1.00162e+16	7.48873e+10	-4.88897e+10	-8.6617e+09	3.83491e+16	-2803736782418381	-183541434563457	-1.368e+16	-3.49938e+16	-8.4603e+10	-1.9569e+16	6536581361992963	1.2155e+16	-8556190854009382	-2.74917e+16	-4172970444281249	-8454231257272599	-7242231932479762	1019173463423978	3.2521e+16	-4702637287257866		-1415705191830971	-1.71673e+16	6641455143010788	8.51917e+10	1164362343662323	-4200057550446945	-4057038465068996	3319222549118886	3108151601070308	-2.12919e+16	3.02432e+16	7659982705756976	1.02419e+16	6617877973159186	-5378458096583286	-892581630642493	-3307904946168519	215947472118852	-6210193694017943	-1.70248e+16	8730629468218926	-1.46269e+16	1.72827e+16
117.019	C5N4	116.012	[M+H]+	-1970965084593719	-8995268330212539	-7270903937744363	-2.93492e+16	-1.2383e+16	-7044028344522779	-5666979899132604	-1.0733e+16	-2.01341e+16	-7126743274727121	-1.08379e+16	-1.00334e+16	-1398423990766666	-1.02874e+16	-9625776554579996	-5502951364814782	-4.13842e+16	-8412762066119447	-1.29499e+16	-3479827679053957	-1.29075e+16	-6846588265303835	-1149636599378799	-1.71444e+16	-5410046456467699	-8348692780407452	-100453982945789	-6376925584789458	-9166255932305660	-989854060719761	-1.55623e+16	-5328356797207334	-5109592777548036	-1.01689e+16	-5416221039281563	-1.06996e+16	-5026531561715605	-8618448826426262	-1.09974e+16	-6152102147659738	-1334160453851846	-1181987918693575	-5103983838767867	-1.17373e+16	-3.14047e+16	-7924783229211196
117.055	C5H8O3	116.047	[M+H]+	1530739541807935	1.40532e+16	7.75623e+10	2349730591867591	-6481975926810601	-9.27701e+10	-2.21749e+16	3483509642576918	-3558769717018351	-3037524902576305	2597324663522957	-2.69707e+16	4.56396e+11	3.00733e+16	-4.72868e+16	-2975901983448548	-2.35128e+16	-1027922904160497	2660707058374373	-2901203282011447	509250169234865	9.12696e+09	-4.60132e+16	1.0932e+16	-3186794169073859	2515263437905049	6583747914465782	404442606901069	-8.62262e+10	-2815685448747801	-4055666823685536	-1.21201e+16	-391897935405304	-3.57299e+16	-9.27972e+10	-5235498913349762	4121642133740541	-6636920900817897	-9.12174e+10	-1.02966e+16	1.09562e+11	1.10554e+16	3994596242024445	5507345305488173	9.76062e+10	6144338696332796
117.07	C5H11NP	116.062	[M+H]+	-6.26994e+10	-9.8184e+10	1.26864e+16	-1.4977e+11	2.96015e+16	-2652809794311817	-9.6623e+10	-2.68967e+10	-4548742887963281	1.72391e+16	1.55324e+16	-2.053e+16	6.405e+10	-2.78772e+16	-1147827746150673	-3.36729e+16	-3.06661e+10	4.71886e+16	5009967018867571		-4.1737e+16	-2009510697116787	-3750794671707712	-4446785264807622	3.80323e+16	6.5366e+10	-1.2542e+16	-9.50993e+10	-1.37049e+16	-3619835900104361	2850823598633291	3.28881e+16	3896558989715075	6933267414345051	614783855997298	-1777238346393692	2.05086e+16	3895106320883704	-8.93722e+10	7.96515e+09	5361454114573734	5045364866944693	-1.67827e+16	4649427419058383	5235556397522913	-1.01136e+16
117.091	C6H12O2	116.083	[M+H]+	-590406448492356	-7322173610334742	-1.35745e+16	-1.57265e+16	-7642188885654128	5254618649639109	2.24581e+10	4365288127824857	-4.07373e+16	4483174279104468	-3.78894e+09	-9.12403e+10	7842875595869409	-4635897330585448	-9121396531707182	-9025533893337324	-1.24933e+16	-4397803855843846	6977586408133396	-6898626097262273	1.35149e+16	-1.05776e+16	-8574333671219764	7.81396e+10	-4123257427140481	1.48092e+16	-5315073812251214	-6305048680578934	-3562579410902045	-1.43643e+16	-1.3272e+16	-4.46293e+11	-8842248290972105	-1.10661e+16	1.35414e+16	5962386197721631	2.72685e+16	-4666092890220075	-2.38753e+16	-1.46165e+16	-7020586477363699	-6065472934675964	-1.52548e+16	-2514703958144404	-1.7882e+16	2876573833483498
118.023	CH12P3	117.015	[M+H]+	-9.68555e+10	-1.40953e+16	-1.07539e+16	-1.37505e+16	-6.25339e+10	-8.08047e+10	-1628050796586237	-7.21279e+10	5.60797e+10	9.71703e+10	6.02052e+10	-5.0512e+10	9.26216e+09	-4.12986e+10	-3.63529e+10	-9.70399e+10	-1742337266340049	-5.68079e+11	7.69895e+09	-1.70274e+16	-1.59139e+16	-2.56071e+10	-1013834845196987	-1889297244913662	-7.95412e+09	-3.36678e+11	-7.27188e+10	3.07681e+11	-1200548840627055	-6.04528e+09	3.89048e+11	-5.53985e+10	-2084984159033956	5.12466e+11	-6.12622e+10	-4.30757e+11	-3.49637e+10	-9.22313e+10	-1173937499471438	8.61061e+08	1.56267e+16	-2.76945e+10	-2297786140768327	-7.21176e+09	5.92065e+10	-1.63284e+16
118.053	C3H8N3P	117.045	[M+H]+	267046453253178	1788476508653731	2.59384e+16	2.22795e+16	8.13234e+10	5.119e+10	-8.06853e+10	2.66129e+11	6.20461e+10	-6.92723e+09	5.18418e+10	-1042854691286621	-4.55116e+11	-5.11995e+08	-1.05042e+16	1.55233e+10	-1.48557e+16	-5.26749e+10	1.47987e+16	1.84858e+11	1.06571e+16	-1.88146e+10	-9.76627e+10	2.96072e+16	-6.9031e+10	-1277860193199861	2.25008e+16	1792509817445595	3979472466232887	-6.49129e+10	-2.04118e+16	-9.08517e+09	5.44907e+10	5.01436e+09	6.51772e+10	1.13567e+16	2594664159953179	8.08728e+10	1.40053e+16	1.09089e+16	-1.80809e+16	-1.58924e+16	-1.38827e+11	1.36449e+16	5.3487e+10	5.75152e+10
118.088	Unknown			1.45186e+11	-1.9193e+11	3.31587e+10	-1.33588e+16	-3.16876e+16	-1879810980536488	1952073457897642	-2.53508e+16	-4.52177e+16	-1.51403e+16	-2964591188028935	2100789554313233	-3.1569e+16	-4837451524458414	-4.47149e+16	-3.62582e+16	-2.11099e+11	-3.32227e+10	2432393227935932	-4.10945e+10	1.67432e+16	3828726272154942	1.11494e+16	-2.09508e+16	-5.17637e+10	1.2026e+10	-9.27367e+10	-2.5782e+10	1.97033e+16	-3488316190978849	-306066025417797	3.22522e+11	-256835959301923	1.92818e+10	320740861912288	-1.0413e+16	-1.25699e+16	-1.90126e+16	-1.92565e+16	-1661220501980483	-509103243867319	-1296371408223869	2.6818e+16	-1.17884e+16	-3.36422e+10	2.63259e+16
119.034	C4H6O4	118.026	[M+H]+	3.92566e+16	1.58487e+16	-1.49285e+16	1.3521e+16	-3645156060526622	4932434370392702	-2.28445e+16	-3708595597218145	-6548377913426773	-1.43516e+16	-3476094937991281	-1.57704e+16	1.65773e+16	2.72233e+16	-4066098971347021	-9.22358e+10	-6023608688623394	-1.84773e+16	2.7315e+16	4705523395914235	2887081203901687	2099516160385839	-5.02673e+10		1.6765e+16	1.36475e+16	2.12893e+16	3225022699958391	1.85069e+11	1.49067e+16	-3.32323e+16	-1.10443e+16	-2975678945284055	-1142715584834364	-1965448524366198	2186532682153297	-2824941898222133	-3.05124e+16	-8844894332850073	-2.4458e+16	-3.35408e+16	-1452726194838605	-3.03756e+16	4.03667e+16	1.63102e+16	393715463456179
119.086	C9H10	118.078	[M+H]+	2.83744e+16	-2.25029e+16	291216332106925	2.60057e+16	-3113371477194815	4755236743028135	3.82118e+16	2.57734e+16	-2577737099054289	-4160295344234344	2411572118013572	-1.49637e+16	-2.79737e+16	-2967578561669959	-642721837890381	-1.41015e+16	4912110003717718	-3.33745e+16	2.2026e+16	-4388158554597177	-3351413201630682	4438088981579602	-2.34644e+16	-9748182474418776	-9773962889874088	-5003276990509509	2.41556e+16	7684869240520698	1490188627817468	-9085768986888398	5929919559016894	1.84569e+16	2.33936e+16	5952566664057191	1.29446e+16	-5570217539659472	1.64119e+16	2.89638e+16	-3.36698e+16	4.92327e+16	2164738574369829	1.62787e+16	7820556702012871	-3932375469612004	-4811354213830832	2.93208e+16
120.094	C9H11	119.086	[M+H]+	-882304713044757	-9608378067559986	-2764798884729025	-1.06623e+16	-2556296483565701	1.59316e+16	1229948199059816	1.25712e+16	3.31639e+16	1.48742e+16	1483661945015946	-1675145953133228	-2.01993e+16	-7606020668449176	2993340580346615	-5873321658417918	2.60841e+16	-1.98719e+16	-2313955803658274	-3.62245e+16	-2719709953349847	1.63435e+16	-1.40051e+16	-599718060476051	-2.07166e+16	-1.4528e+16	-153382251663845	-5503334611009603	597887745688519	-1.01797e+16	1.93054e+16	9750520396984984	1702126756279876	2.97566e+16	1554611482450019	-2139358978990602	-5499908917530938	132657346871361	-1046512497037222	1.11605e+16	-4420562268876438	1.72991e+16	4918603320765769	-3053359707056158	-3218946579281523	-4873259980235023
121.101	C9H12	120.093	[M+H]+	2.21626e+16	6340854661078765	2.14109e+16	7425479801331392	-1840913768681105	2.85686e+16	1.06397e+16	4447563806382249	-1.50429e+16	153879350486676	1.29057e+16	-1.55305e+16	-3.49121e+16	-4.02951e+16	-8098177782578375	-2.68784e+16	598972355581509	-287841406235529	1164887586182175	-1.48762e+16	-8948159278915568	3706260640983814	-7560052618556057	1.49305e+16	-4499483305004048	9530587512782772	1.20755e+16	1.6926e+16	3.01662e+16	8160083950740216	2.9336e+16	4092846783161974	-233497481510625	3810924509517051	3246921936926128	-4253942840782088	-554584110407248	7697037596865641	-2.58368e+16	1.47472e+16	-6104762627105487	1.18759e+16	8397901632834959	-3.90322e+16	-2.26844e+16	4.03666e+16
122.105	C4H13N2O2	121.097	[M+H]+	2169161488441418	8737681663565589	1.71066e+16	685281214866329	-2.12829e+16	2925943074691517	1.33469e+16	-2498207352723547	-1.6217e+16	1.86327e+16	1.68169e+16	-1.26425e+16	-3.25475e+16	-2.75783e+16	-2.79596e+16	-8151956007022676	5.58303e+16	-3152561697184364	1.16046e+16	-1.57058e+16	-6024973000160472	4.23479e+16	-7868010738135922	1792049916021199	-1.95289e+16	8463028425017782	7339988914194073	163234975083153	3958976576065343	8273917005412912	3300788869142934	7463144373322628	5360267803791174	2.9513e+16	428531527123166	-4496977894988419	-1.26041e+16	2787927231683085	-2520598739990021	1.30761e+16	-6008888412218916	8637609152695624	9595887662558588	-1.84378e+16	-2.23012e+16	404463127039163
123.029	C3H6O5	122.021	[M+H]+	750470763912936	-2748446157623957	1.24312e+16	3.35891e+16	1.6925e+11	-8067601597670643	-9452994122364222	-1.25582e+16	-8537158485930618	-8746272972962738	-494001809945091	-1.14381e+16	-8878072124247349	3.79718e+16	3.597e+16	-4101022090510775	2.60557e+16	-3.61885e+16	7940719535302065	8959401921895122	8776191322274474	2.24281e+16	-1.83859e+16		-2.77044e+16	1.96073e+16	7.80197e+10	1.15806e+16	-2.52848e+16	5.33639e+10	-1.17772e+16	-8973549261369201	-6640664908680316	-2797593309027263	-5.1225e+10	-1.47614e+16	-2540678800601187	-5486209753608681	-3060317696198314	1195817712759395	-5035455350713355	-1.11232e+16	-9858403507617060	5770775379405207	2712090321194821	2934952905226801
123.044	C7H6O2	122.036	[M+H]+	-1.12485e+16	834744525482517	3224514277284235	-3.56584e+16	-2744202330089568	1.45659e+16	447577148458736	-5608302902166268	-1.27986e+16	-1.75884e+16	-1370205838804317	-5333628643484495	201842132988031	4919325787579726	4.46021e+16	-1.0977e+16	3078822898275463	3.48309e+16	8081325284893803	1.13484e+16	3.36972e+10	2714189861912075	-1654651928454931	-2.01443e+16	1.07783e+16	6382843304996721	-5228315868259226	-3458327305517206	-1.68224e+16	-2.58082e+16	-4505846540237418	-8.98362e+10	-7007400565658267	7704797406131725	3905515845528118	-4.56786e+16	1.08894e+16	8.45373e+10	5442746248439101	-2264944883409864	-4.54657e+16	-748786612354807	7.32535e+10	5220819136906169	-9.75725e+10	3351714889904406
123.081	C8H10O	122.073	[M+H]+	2.21708e+16	-3414237748642357	7964807652103278	-5985871747964111	-4011789067127902	7753685703690283	2.21494e+16	1.05062e+16	-8995874016974881	918939462491275	9405253165594428	1795780494603938	9.35234e+10	1.77395e+10	3.62496e+16	3248818352249716	1309749099492219	-1.15794e+16	5146834200177031	1.19591e+16	4823328153187034	1.19107e+16	-6919778052427716	-3.7059e+16	-1.55978e+16	1.31369e+16	-4.03397e+16	-2.79973e+11	1.44478e+16	-3095378386800962	1.32468e+16	2.69685e+16	1.86075e+16	1.36687e+16	-6092953177574689	-2801163207254709	-1.09785e+16	6507186190046754	-4.72091e+16	1.75207e+16	-1.03383e+16	1.17192e+16	-3.36051e+09	-1.71111e+16	-9791421158761582	5879019539472563
123.109	C5H16NS	122.1	[M+H]+	-7359833080710088	-7313809766991142	1.48815e+16	713010400995362	-1638692215438331	1.23015e+16	1363037609276474	2.05586e+16	-1.39981e+16	9989000450192352	2330758807511102	-1948366297493287	-1.54394e+16	-6585546195365666	-2.50448e+16	6340991045215572	31408250866512	-1.74487e+16	-8.36129e+09	-6308834750342607	-1.21613e+16	2.15256e+16	-1.8245e+16	-5859031909670187	6832732641015582	-6785667479232149	1.60555e+16	860467683814703	3037319062286159	1.17789e+16	2195906378326007	1494370807116896	2.17943e+16	2.21037e+16	-8251967078400924	-1.48151e+16	2084162093616837	8.22007e+10	-8155249953388233	-3382650030642753	8454923758709487	3.74072e+16	657912608226896	2.37836e+16	-1.51837e+16	1.78182e+16
124.033	C7H7S	123.026	[M+H]+	4.26271e+10	-1.33826e+11	1.48641e+16	1.20163e+16	2569394890326966	1.56225e+16	-9.49164e+10	-2119251214195714	-1427710170081543	1.96018e+16	-1.34791e+10	-3.3297e+10	-1.29774e+16	-4.09551e+09	-1.83266e+16	-1.26862e+16	-5.12419e+10	-9.57765e+10	1.25047e+16	4.81804e+10	-2.45583e+11	-2.51865e+10	2.5669e+10	-4.73968e+08	-1260726501892545	-5.27574e+09	-1.36096e+16	-9.59561e+10	-5.8657e+08	-2.01062e+16	-3284430251416061	1.02337e+11	3.5089e+10	6.46404e+10	-6.19431e+08	1.48359e+11	9.59271e+10	-5.81994e+09	1674631666849927	-7.36708e+10	-1.24322e+16	-1.48549e+11	-4.53233e+10	-5.57089e+10	1.52605e+10	4.65109e+10
124.049	C3H3N6	123.041	[M+H]+	-2243180542121758	-2.03284e+10	-1.80121e+11	1.75636e+11	-3322787517298347	-2.67586e+16	-6.18062e+09	3.91362e+11	2.3956e+11	-3.31335e+16	-7.76649e+09	-1.00579e+10	-3.5207e+16	-3.31391e+11	2.2535e+16	2.41464e+11	1.09722e+16	9.07e+09	-9.80146e+10	-4.26711e+10	1.36387e+16	2.20364e+16	8.12219e+08	-4.76737e+11	-1.11906e+16	-1.88663e+16	1.01491e+16	-5.22986e+09	-1.36608e+16	-1.29263e+16	-1401404550470317	1.4806e+16	-4.74997e+10	-1.3119e+10	-2.55125e+16	-1.12242e+16	-2.80595e+11	-3073626155609098	-2.12297e+16	2.14966e+11	1.56687e+10	-6.1397e+10	-3.13795e+16	-1.66134e+16	-2.07243e+16	-2.29736e+16
124.084	C3H11N2O3	123.076	[M+H]+	-9.49808e+10	4.15173e+09	1.84778e+16	-3.24757e+10	-2.59836e+16	4.74644e+11	2.07861e+08	1.30558e+16	1.12232e+16	-1.64999e+16	2.10315e+10	-3.72689e+10	-2.00618e+11	-2884399698337668	-6.37248e+10	8.97329e+09	1.06796e+16	-5.95099e+10	-5.94091e+10	-2.10794e+16	2.23414e+11	8.53866e+09	4.60615e+10	-4.7747e+16	-9.55243e+08	2.47559e+11	1.563e+16	-8.66693e+10	1.63349e+16	-5.55344e+10	2511590414349986	-2.12067e+11	7.00666e+09	-1.2242e+16	-3.9605e+09	2.08101e+11	-3647880518432879	-5.68338e+10	-4.54992e+16	2.33748e+11	-6.08581e+10	1.15227e+16	7.84637e+10	-1.71805e+16	-1.62451e+16	-1413440266939299
124.114	C4H16N2P	123.105	[M+H]+	3.74393e+11	1.07995e+16	1.01542e+16	1.54583e+16	-1.36377e+16	2.27811e+16	1.3133e+16	2.56157e+16	6.09828e+11	2399660929915618	2580100046254141	7.28516e+10	1.57326e+11	-3.22093e+11	-2.57471e+16	-1012723843380331	1.01563e+16	-5.49434e+10	-6.06738e+09	-1.63037e+16	-3.3648e+16	-1.87631e+16	-2.39841e+16	-4.8398e+11	1.55658e+11	1.16855e+10	-6.12035e+10	-1.54408e+16	3.6338e+10	-5.36832e+11	2790070448652638	2.18153e+16	3750154027262493	8.46645e+10	-2.49786e+11	-1.05828e+16	2039766496051889	1573999558870439	-1319001170195025	1.13748e+16	-6.65737e+10	6.91067e+10	-2.56499e+16	-1.70711e+16	-4.63354e+10	7.65836e+10
125.024	C2H7NO3P	124.016	[M+H]+	-5365307559599131	-1.27635e+16	5808502592452303	2.25016e+16	-4.75172e+16	7036508729792168	-3.86869e+16	3.53499e+10	-9222419672212380	-4.73728e+16	-4123980884032097	-140027007550253	-1.17002e+16	-3785290758090698	-1.16579e+16	2.32425e+16	-1.72802e+16	-6331616228512083	3.59031e+16	-8645203971405224	-1.04666e+16	5851212668930017	-2577671713316354	-1896878704749333	3650783560066595	-1.50122e+16	-1.14725e+16	5.52484e+09	2.44741e+16	3785516914971421	-1.23746e+16	-3.65561e+16	870091041668658	5545429336409335	-9633271400357746	-1.05406e+16	-5315463482575833	-4.45255e+16	-6429017131970305	-5689913862642615	-2.69634e+16	-9428140658705176	-6158454648312606	-1272205336769111	-9202524739886088	-4976302288533241
125.06	C7H8O2	124.052	[M+H]+	290836462891679	2706936637237936	-5.15122e+11	1.92969e+16	-2461211881944203	-8.13539e+10	-2.66276e+16	-3.19193e+16	-4.37243e+16	-2348005325029448	-5.04881e+09	3.42972e+16	2.76976e+16	-7.13854e+09	-9.06798e+10	4893970555658114	7.393e+09	-4.39692e+10	1.07829e+16	-4.25428e+16	3890859672209396	-1.53403e+16		1.08306e+16	6462941426374075	2532701118398706	2978350333463775	1.71439e+16	3779410892221294	-1.02649e+16	-9.68095e+09	-2.4021e+16	-2.2972e+16	-7.98584e+10	-432995176090023	-1.98038e+16	2.76285e+16	-4.12692e+16	-7691238396945674	1.08581e+16	4.75853e+16	-2.89588e+16	-6219930079571778	8264561518212671	-7.72837e+10	8942289176456925
125.096	Unknown			-6.32179e+10	-5.60537e+09	-3.70606e+16	-2.19764e+16	-8352974272818302	9.22558e+09	-1.35426e+16	-1.01909e+16	-1.58736e+16	-4.85877e+10	-1.4951e+16	-2029260267879772	4121672737390121	-3.98083e+10	1.7361e+16	2.29826e+16	4245850036489855	-3074130091413503	8.92117e+10	-8364017973884544	-1.95768e+16	-5204913336688821	-964929060231233	-8555460099576966	-1.92694e+16	-3.84257e+16	-1.69416e+16	-3858297875472018	-4.35966e+16	-7929127602999027	-1.78008e+16	7.2594e+10	-2.61729e+16	1292952779551361	-1.85402e+16	1.01364e+16	4.51904e+09	-5.05823e+08	-6.02341e+10	-1.96196e+16	3.64207e+16	1.99561e+11	-1.02916e+16	1284850418940206	-1.61809e+16	-3927729659653316
126.028	C2H9N2S2	125.02	[M+H]+	-5.06366e+10	5.19906e+10	-5.90726e+10	-2.33298e+16	1.41157e+16	-1.39995e+10	3946273854742999	-1.19375e+16	1.8163e+16	-8.9089e+09	5.57841e+09	-9.83442e+10	-2.61682e+16	-1.58447e+16	1296102724632417	-5.8533e+10	-2.66845e+16	129882644824178	-3086747000013018	-243393086657967	2.14149e+11	-5.17335e+11	-1.40067e+16	-2.20094e+16	-1.00863e+16	1.72434e+16	-8.69207e+10	-1.06767e+16	5.39953e+09	1.17661e+16	-3.50859e+10	-1.12506e+16	-5.35912e+09	-8.91336e+10	-1490385090600066	1.35906e+16	-3.02615e+16	-2699617857917849	-7.46665e+09	-2.65748e+11	-2.72767e+16	-1.70868e+16	-2.22495e+08	1.20879e+16	3.08018e+10	1.83076e+16
126.061	C4H14PS	125.055	[M+H]+	-5.18175e+11	-1.14921e+11	9.47016e+10	-1518080320994375	-258415416927703	-2.00083e+16	6.01257e+10	1.16505e+16	1.57747e+10	-1.29032e+11	4.739e+11	-4.12612e+10	1.32679e+16	-4.70592e+10	-1.33654e+16	-1.26721e+11	8.78104e+10	1.39564e+16	1.2934e+16	-7.7584e+10	6.0965e+11	-9.42613e+10	-1.54397e+10	-1623830724184665	1.3859e+16		1.01722e+16	-4.09986e+11	1.957e+16	-2.59133e+10	5.238e+09	3.90345e+11	-1427236429382651	2.29049e+11	-7.78151e+09	1.73038e+16	1.14414e+10	-3.50326e+11	1.25309e+16	2.33745e+10	1.02493e+16	9.67117e+10	2.14731e+11	6.05887e+11	8.68399e+10	-9.14191e+09
126.094	Unknown			2.51963e+11	2.29115e+10	-7.60855e+10	2668700756246409	1.71465e+16	8.70403e+10	1.50618e+16	1.97421e+11	1.87278e+16	1.04495e+16	7.50157e+10	1.9459e+16	7.10763e+10	1099223306717436	4.77234e+10	-7.98322e+08	1.61377e+16	1.91963e+16	1.56173e+16	1.21303e+16	1.1031e+11	2.01908e+16	-5.63212e+09	1.30491e+10	1.27623e+16	8.05594e+10	3.39029e+10	-1694877930236774	-1293096256673159	-2.35025e+11	-9.98194e+10	-1.60931e+16	-4.74301e+11	-250347562209376	1.28267e+11	-1.86818e+16	-7.88651e+10	-1.37706e+16	-1.5556e+16	1.20594e+16	-8.13691e+09	-1.14948e+16	1.47269e+16	3.31524e+10	-2332729792918556	-2.05458e+16
127.039	C6H6O3	126.031	[M+H]+	2.78244e+16	1.6633e+16	4693283049760355	4146584159842481	4064857828737445	2475916441173065	7381849126216755	-1.18776e+16	-3.11996e+16	-1.33249e+16	-1655903779829826	-1.05637e+16	-1.86904e+16	3.52147e+16	1.46316e+16	1337886141545841	1.93395e+16	2.42515e+16	490729818998592	3.58092e+16	3.34234e+16	5388444382479429	2.58637e+16	4342112058122072	3645876431104589	3914047797084708	2382125612193531	5417187975803595	5856212128334537	2.7625e+16	-2.41971e+16	-4390873509314108	-1.99242e+16	1.94933e+16	2312794940970808	-692648334747159	104009113233694	-2.00195e+16	1.57994e+16	-3.37068e+10	2.60598e+16	2.94297e+16	2359248550378945	4552407661662983	2676061912548211	3.28792e+16
128.043	Unknown			697126021503347	2636265076746136	2.21543e+16	3.21936e+16	-2.75037e+16	-1231161682606341	-4630868948449218	2.71906e+16	-4.29631e+16	-4.91814e+09	2845974620925007	-2.27753e+16	-4872403249429891	3339324222429718	-284727417829575	1223827047786702	1.88965e+16	2.23589e+16	5487493225398571	1801704214771105	2.0069e+16	8.39992e+10	3.2266e+16	-3.09338e+16	-1590466123656542	7087331050645435	-1.18223e+16	-3522907667557057	2954507899342179	5968955592074027	1.54398e+16	-2961558937286529	-9.31717e+10	-2606916225640632	1687833483042106	-2.48261e+16	8.22858e+10	2.29637e+16	-4.37095e+16	-3.27797e+16	6008163057651533	-1999354094416872	1.9011e+16	5.5551e+11	7.7661e+10	5.60155e+10
128.071	Unknown			8.24248e+10	-7.56122e+10	1.07519e+16	-7.70114e+10	-2.95928e+16	-1.14929e+10	1.44589e+16	4.1688e+09	-1.69248e+16	-1796436521715808	5.82716e+10	1.73104e+11	-7.72199e+09	-8.71788e+10	1.10348e+16	-7.16742e+10	8.57441e+10	1.07725e+16	2086389173522286	5.92148e+11	1.44056e+11	-4.07489e+11	-1702091762239115	4.99718e+09	204658869679639	2.48465e+11	5.85568e+10	1.65445e+16	5.63133e+09	-2.24149e+11	-1.0488e+16	-2062761371370396	1.98203e+09	-1.96152e+16	3.56871e+10	2.16031e+11	7.86182e+10	-6.80696e+10	8.79127e+10	2746380068477548	-6.94091e+10	6.02237e+09	1.40916e+11	8.91749e+10	-2.26058e+10	2.25317e+16
129.055	C6H8O3	128.047	[M+H]+	-7981657575707457	7478919524183114	1.54661e+16	2.64398e+16	-7860989023064091	-2.53959e+16	-9773176893378976	-5332816531215534	-1035066467898027	-2.45403e+10	-7752371490067911	-1.99223e+16	1.54865e+16	1.64364e+16	-1741494284857814	3.61402e+16	1.19916e+16	-3498065579058962	2.01626e+16	2230894048791787	1.52207e+16	2.09967e+16	-841773156174952	3960496853397999	8751873646340447	1.15197e+16	2621009926101814	2952763470450981	2079212988316259	1.30639e+16	-2746620999289351	-2.41212e+16	-2.99796e+16	-2.04299e+16	-2844376099533419	-2310455179075299	-1.70082e+16	-2.63757e+16	-6140358040680471	-5386865239583316	-6814677451080775	-1.8662e+16	-4.06142e+11	4.09253e+16	-568865926647788	3107749528503956
130.022	Unknown			4.25573e+10	-1.25085e+10	1.87147e+16	4.20119e+09	-5.50438e+11	3.84046e+08	2.27366e+09	-1.229e+16	-3.89229e+11	8.52589e+09	1.626e+10	5.7621e+11	3.8804e+10	6.09046e+10	-2.33344e+10	-2.23647e+11	-2.63793e+09	-1.49791e+10	1.33917e+16	4.83252e+11	6.01937e+10	7.9255e+10	1.12073e+16	1.16764e+11	-2.38924e+09	-1.87985e+10	-2.04117e+11	8.64808e+10	1.09999e+16	6.58825e+10	-1.22844e+11	2.14031e+11	7.17276e+10	-1.90295e+11	2.48001e+11	6.34881e+10	-1.65005e+16	6.4216e+10	-5.52261e+09	-1.83999e+10	2.5315e+11	-1.32209e+16	-1744582586183283	9.85426e+10	2.0898e+10	1.03112e+16
130.057	C3H14OPS	129.05	[M+H]+	-2.25309e+11	-3.44641e+16	3554386926233888	3375747441239432	8.2209e+10	1.41422e+11	-3.77073e+16	-1012902175534236	1.57526e+16	-3.22046e+16	-1.13331e+16	1209300509704761	2.28897e+16	-8.75004e+09	-5190982398145597	-3.54219e+16	-1.47335e+11	-7947820538527633	215176652919577	2938990917036588	1331272877960199	1.6088e+16	-2.26602e+16	3.0556e+16	-3.43424e+16	2347613867430473	3.93237e+16	3.77563e+10	2.72451e+09	1.29465e+16	-8626713591282156	-5719796713199096	-2.37112e+16	3382885040780423	-8389117329455284	-2123738288535293	2826704040258879	-1.25089e+16	-2.9347e+16	2.12805e+16	-8749853841358984	-335287961024347	-7.73205e+10	6.79382e+09	-4.55103e+10	2.94866e+11
130.084	Unknown			7.69435e+10	4.96062e+10	-3.35922e+10	-133154853219194	6.71799e+10	4.71701e+09	-1.17725e+16	6.0929e+10	2.68514e+11	6.48168e+10	5.92863e+10	5.57723e+11	2.99096e+16	1.89178e+16	1.00659e+16	2.45178e+16	5.80621e+10	5.50443e+11	1.15387e+16	-1.07981e+11	8.94853e+09	1686382126537397	4.47473e+11	-6.65833e+10	-7.53873e+09	1.13637e+11	-5.15569e+11	-1.43517e+16	1.34952e+16	6.34905e+08	1.84464e+16	4.00088e+10	-5.67264e+10	6.46748e+10	6.2791e+10	6.19555e+10	8.8326e+10	-8.75252e+10	-7.67031e+10	-9.92385e+10	1.21975e+16	7.14728e+10	2.13113e+10	1.71731e+09	-5.51047e+10	-8.05536e+10
130.096	C7H14P	129.083	[M+H]+	-2.02514e+10	-6.09661e+10	6.15171e+10	1064250518762206	-4.14257e+10	-1.44919e+16	-5.11313e+10	-3.66767e+10	-2.72963e+10	8.44478e+10	1.17733e+16	4.27273e+10	-2.56353e+11	-8.5441e+09	-7.92777e+10	-9.08014e+09	-3.91064e+10	-6.44011e+10	1.88135e+10	-8.16835e+10	-1620163930785845	-7.11844e+10	-1.44804e+16	-1.73525e+11	-1.59446e+16	-1.10632e+16	-4.70185e+11	2.76973e+10	-1.35121e+16	3.33117e+09	-2.73624e+16	-1.10238e+16	-1.09241e+11	-1.06693e+11	-9.59096e+09	3.11115e+11	9.77484e+10	-1.91601e+16	-9.41232e+10	1.2286e+16	-8.63277e+10	-4.86464e+11	-3.326e+10	-9.23972e+10	-1.57106e+16	-1.16531e+16
131.071	C6H10O3	130.062	[M+H]+	1.21398e+16	586253633814815	-3364946434531557	8243845757668344	8838586931506631	-1.20211e+16	-2082615814009592	-1.25402e+16	-2.91486e+16	-1.1089e+16	105407444078498	-1.73346e+16	2235696279710986	1.87116e+16	1.76806e+16	1.36276e+16	2.4748e+16	-1.4235e+16	3934502568162523	2.36336e+16	2700231239648687	2.20682e+16	2.22496e+11		5180781717478711	8442116510679609	2.71957e+16	2.99841e+16	6646775526089055	4800253545957922	-1.53753e+16	-3.09759e+16	-1276673403295736	-1.59972e+16	1.36191e+16	2544106975670535	-1.46393e+16	-3240183081120729	-1.91595e+16	-3561052650722263	-1.13803e+16	-1.04739e+16	-7550781317809951	5101690343878529	-180265235494248	2649350544051021
132.031	C5HN5	131.023	[M+H]+	-7814780333268399	-716253881668549	-540307171780309	-4786382060098411	-7149324939111218	-9567650015545638	-6144043044226961	-6851653713982522	-1.10308e+16	-8675043426468881	-7642804327577385	-9151433433295368	-7850600253363673	-8069345897368744	-6161146288424374	-7424655894929608	-893903929470384	-1.03808e+16	-7479921443374511	-6828191280058432	-5233123148308295	-4845096233399501	-8295303706001202	-4.72144e+16	-6175642529570938	-6633188606821501	-5744184803484591	-8128299418577178	-7439053867707573	-6475586214566356	-8128274256298511	-8547597691418336	-8096673772696721	-8092938158475362	-5041066982161679	-8247510368749253	-8028286321606036	-7679994833400643	-1046617739903959	-7474345099734124	-8525284058583955	-8602349090705685	-530093732134437	-4334278503940487	-6795630670504652	-7016321061091395
132.074	C3H16OPS	131.065	[M+H]+	-1.04108e+16	-3.84925e+16	-7118224379470683	4957003270732521	-1.24006e+11	-2.02741e+16	-2727353397198873	-3.16393e+16	-7634999245463014	2552976408892668	-3.28303e+16	8.83718e+10	7500010945201974	-5.36288e+10	-1669626687742995	-2.10322e+16	7620104047280293	212828161923799	7977511999034403	5701354196224612	2.1006e+16	2.89526e+11	3142884001168106	5703813559971918	3512937255660681	3.86238e+16	1.63693e+16	4174891091420496	3.85519e+16	4.41899e+16	3.69688e+16	3.49378e+16	-6031187585858258	-6375767582103911	1.00333e+16	5518030728018583	-1.87223e+11	-4.92307e+10	-2.25379e+11	4.60833e+11	6174564781222872	-2.31913e+09	-4969809115062951	4.36637e+16	4278376352489441	-1171283028042619
133.015	C5N4O	132.007	[M+H]+	-2.73613e+16	-2.33305e+16	-5633248644018422	-3.24508e+16	-526686723279296	-6038573487657725	-2.8927e+16	-5763435997498678	-7878507434160055	-5871276274267874	-3762113095609719	-6121161825461685	-1.90645e+16	-5091136435465757	-5811961706780611	-8174484706045676	-3.21599e+16	-7045917693532452	-3.32788e+16	-4714720063803274	-4258906175076682	-4895801066195846	-7259201558248302	-1.73497e+16	-5999006845287362	-6324350287109197	-4.36855e+16	-2.59239e+16	-5503865861564775	-450258938484549	-602087510968765	-7451062161318231	-4.80044e+16	-5799565302642071	-7307602517276982	-7824255823442663	-6284886755949549	-7555781178832481	-644603135205632	-4594931495607475	-1.02949e+16	-7806186785685627	-4253904371978416	-292009926998623	-3957013094164248	-5678454126236028
133.051	C5H8O4	132.042	[M+H]+	368250747497155	2.3339e+16	2028831350490215	1.41715e+16	-2288590751887698	-321560060188332	-7026125159274033	-6200410950484084	-9.49623e+10	-1.37119e+16	-2.34764e+10	-5269887731482806	-1.56688e+16	6.89047e+09	2741909113438204	4.3478e+16	8.1956e+10	1430025350078884	5839426881316945	-1.51125e+16	350229574116942	1.06977e+11	6.47503e+10	1.17781e+16	1.62024e+16	2.25844e+16	-493975662300479	1.15208e+16	-3.87194e+16	3560849610023606	-1.2622e+16	-491331218446002	-590906376123343	-1397276402986397	-3648622753429434	-2674885189396514	-1.51159e+16	-3.44017e+16	-1.30003e+11	-4164663313372327	4880708075635995	-2719994228488967	-1945797706526739	7255599399305437	2.09559e+11	3978600739873647
133.084	C6H12O3	132.078	[M+H]+	-1.07521e+16	4.12989e+10	-2.04046e+16	2.25422e+11	9.39393e+10	-1.8462e+10	-3.2277e+16	-2.64963e+16	-9.38569e+09	1.01824e+09	-136559491449844	2.06853e+16	4.03595e+16	1.46884e+16	1.91087e+16	-1.39773e+16	-3.67392e+16	9.46567e+10	2.35995e+16	3223104702488218	-2.73383e+16	-7.30204e+10	-3436150738919362	9.21453e+10	3.6757e+11	-8.11155e+10	-4.79542e+11	-3832320804749746	-5.6388e+11	-4.50879e+10	1.37881e+16	-1884189191069946	-3.7152e+10	-3734213569997723	5284467295840201	-2.14228e+16	2718988977186976	-1734770892205459	-8.26023e+10	-5868585361430805	1.22286e+16	-2472317553970718	-2460343569425996	3922976872219354	3.97186e+09	-2.32117e+11
133.102	C2H18N2P2	132.094	[M+H]+	-3997456656508608	8.36568e+10	4.13927e+10	-2.0236e+16	-4.10715e+16	9.93048e+10	-1.47287e+16	-1.48375e+16	-2511522547924763	-2976382526413031	5.43288e+11	1.10703e+16	-9.68197e+10	-2.69695e+16	-4.17621e+16	7.82328e+10	2396887343594431	-1.53355e+16	7202845299299487	-7713146257596754	-1.18274e+16	-2262531899268755	3.6263e+16	-3.17248e+16	-3.34393e+16	9.26265e+10	1.55598e+16	-1.57372e+09	-1.61923e+16	-3.46808e+16	-2.13292e+11	1.94759e+09	1.90744e+16	1.26118e+16	3.85113e+16	-3.07609e+10	5416706598352986	1.77916e+09	7.74319e+09	3.69724e+16	1592330049877029	-8.43263e+09	-1744459556487256	2834588884609336	7.93713e+10	-3.93994e+10
134.046	C5H10O2P	133.041	[M+H]+	-3.24234e+10	7.98995e+10	9.88082e+10	8.5066e+10	-3.60542e+10	2.21603e+11	9.07682e+09	-1.21701e+16	2.04392e+11	2.70523e+16	7.16783e+10	2.58893e+11	7.21428e+09	1.01559e+16	-1.09476e+16	-3.0742e+09	-1.03439e+16	2.61935e+10	-5.04197e+10	-7.8875e+10	1.71081e+11	-1.35753e+11	1.14855e+16	-4.35431e+10	3.59704e+10	-7.416e+10	-3.56185e+10	1.26926e+16	3.49549e+10	-3.55537e+09	2.38151e+11	-4.73929e+10	-7.9045e+10	-1.28968e+11	-1.75696e+10	-5.77526e+10	-1.13212e+11	2.51663e+11	-1.73353e+16	-1.38201e+16	4.94715e+10	-3.87285e+10	1.08222e+16	5.78718e+10	-3.97161e+11	6.82352e+10
134.058	C4H9N2O3	133.061	[M+H]+	1.5897e+16	5.20709e+09	8.67335e+10	1.55148e+11	1196993138634396	8.67305e+10	-1.0382e+16	-6.65554e+10	2.34571e+10	-8.65113e+09	1.01059e+16	-9.57681e+10	197560915510815	2.00341e+16	-2.49417e+10	1.18875e+16	1.26646e+16	-6.91549e+10	2.12875e+16	1.3698e+16	8.27898e+10	2.59873e+16	-3.79678e+09	1.70672e+11	-8.56505e+09	2.07938e+16	7.18683e+10	3.41054e+10	-8.68793e+10	1582512872257266	-6.19956e+10	1.62951e+16	-2.82701e+09	4.19047e+10	-2.09567e+16	7.5167e+10	-9.33397e+09	-5.41489e+11	-1.1652e+16	7.95674e+10	7.23726e+09	4.47716e+11	-1880685661648329	-2.5971e+10	1.04338e+16	-1.66887e+16
134.073	C5H11NO3	133.073	[M+H]+	1.62505e+16	2.17042e+16	7.37312e+10	9.1388e+10	-2.85299e+16	7.44985e+09	4.84398e+10	1.0768e+11	-2.36998e+16	2.72482e+16	-7.15444e+10	-8.6432e+09	-2.59429e+11	-3.39669e+09	3.99455e+11	-2.8251e+16	1.29345e+16	2.80612e+10	2.18074e+09	-1.99919e+11	7.32969e+10	-2.96041e+10	-1.50967e+16	1.61097e+16	-5.61887e+10	-1234283249218187	1233519240804188	5.48546e+10	1.53418e+16	1.0258e+16	-5.76475e+10	1.98652e+11	6.19999e+10	3.72449e+11	-1.48825e+16	-1.7594e+10	1.08315e+16	-5.21165e+11	-5.32122e+10	5.68692e+10	3.73958e+10	-5.71711e+10	1160067041328823	1.31382e+16	-3.25338e+10	2974272927963083
134.085	C9H10O	134.073	[M+H]+	-1.13644e+16	-7.30415e+09	1.05973e+16	-7.53309e+09	-4.53245e+11	1701489412156117	-2.40368e+16	-8.30908e+09	3.23759e+10	2.12922e+11	-2.2659e+11	6.55893e+10	1.68232e+16	8.58454e+10	1.05082e+16		1.44543e+11	-1.72262e+11	2.35437e+16	5.39306e+10	-2.17441e+16	-1301020825449405	8.10979e+10	2.10154e+11	8.77107e+09	2.21942e+16	7.64779e+10	1476608330156547	1941372888771102	7.32453e+10	8.11657e+10	-1.05962e+16	-2.03564e+16	4.97544e+11	7.11435e+10	-1.60874e+16	-1.17881e+16	2.09495e+16	1.93929e+11	1.00896e+16	1471895252238599	6.2382e+10	1.53788e+11	-2.2598e+16	7.25792e+10	1.35561e+16
134.108	C10H13	133.101	[M+H]+	-5.71121e+10	2.13432e+11	3.53875e+10	-2.10846e+16	-9.72486e+10	-6.5315e+10	-2.56846e+11	-6.66451e+10	2.4458e+10	-5.04315e+11	3.60087e+10	-1.72511e+16	3.84172e+11	-3.36596e+10	7.273e+10	-3.93888e+11	2074765033498972	-2.3595e+11	1636835235212632	-5.86315e+10	1.05594e+16	-2.11074e+16	-1674074430771189	-2.14989e+16	7.39479e+10	-1.80051e+16	1.99737e+16	1.05011e+16	-7.35212e+09	4.24427e+11	3.24842e+09	-1.67253e+10	-1.21948e+16	1.03919e+16	1.9426e+16	2.21584e+10	271160166689652	-2.36141e+11	-7.17222e+10	5.14724e+10	1.85964e+16	-2.6428e+11	4.42672e+11	-3.18863e+11	-1.12668e+16	-5.49402e+09
135.081	C9H10O	134.073	[M+H]+	-2.2397e+16	7.23442e+10	-1.04879e+16	-5.41178e+11	-3.65151e+16	8060830194739077	-2.02764e+16	6.90252e+10	2816626492143509	4067560025420164	-8.28567e+10	-1.53193e+16	-3655380366412442	-4161000005914878	-2.50814e+16	-1.54508e+10	1.44969e+16	-1.00151e+16	-4053760278282803	-1700837517851092	-1.09054e+16	2550004706798614	-1.0406e+16	-439396019016991	-1254329174901342	-5741408672750165	-7.53023e+10	6456510505750412	-1.19016e+16	3628758851344921	-1.14827e+16	-5699619442657983	-4.5894e+16	167659216558394	-9408392625300244	-3.84684e+16	2.40235e+16	-2.34535e+16	-144831354249296	2.47475e+16	-1.30517e+16	3.98962e+16	4.32772e+16	-7.28671e+10	-1.33729e+16	-7583596115770808
135.104	C6H14O3	134.094	[M+H]+	-2164923681705077	-2741640083736733	-2.6425e+16	-2.18492e+16	-1.97094e+16	1.76329e+10	-1.19734e+16	-3690613469463852	-7312995315542775	4.87698e+16	6401925731186649	-3.07857e+11	-3.20798e+16	-1.08947e+16	-6948394621740031	-5871322049802487	-5555509837667505	-6266358669094647	-1.05153e+16	-1.88943e+16	-1.25155e+16	-8877570640227067	-1.57515e+16	-1.58924e+16	-2903826856476322	-2129792925458545	-2.28638e+16	-2627178956035696	-1.92854e+16	-1.52318e+16	-4696051157641497	-9608771560636124	-3.69994e+11	-3.96764e+16	1365155448203141	-2.11833e+16	-3680238808514008	-2.64775e+16	-4.84295e+16	-2.69142e+16	-3.21132e+10	-6530021873989295	-1.48347e+16	-8946956680228775	-1949209644309162	-2.09072e+16
135.117	C10H14	134.109	[M+H]+	-4.87718e+16	-767744191762787	1.19224e+16	-1.18007e+16	-1598746902082837	-4.78398e+16	1336889242215783	6738261104913823	-1.10687e+16	-6779347107556399	-5905330659071173	-9421286482793888	1.05872e+16	8691142663829199	8372568420902948	-1.69672e+11	7027014479260296	3373281313124865			-2.19337e+16	-205967799172041	1.76754e+16	-3.58972e+16	1.31814e+16	-2045601768271288	2.93655e+16	1203256746781095	1.6319e+16	-3.96965e+16	1.1782e+16	7071260944646329	5226940721644591	2.08977e+16	1.75953e+16	-5066882834957598	2185996477835239	1.97168e+16	-1123457237489911	2050268952045048	1.44304e+11	7.93817e+10	5807106125978734	-7926074550397566	437650343307755	-1.03821e+16
136.077	C2H15O4S	135.069	[M+H]+	3106423422595969	2444254982696209	2765829259298219	2823459551369756	2.19077e+16	-1.61592e+16	-9942700499176864	-2.19617e+16	-2.21821e+16	6.8438e+10	-3784631957624157	-5234882727008228	4.80624e+16	1.58586e+16	6136649292052265	-1.08025e+16	1116302234545563	1.78105e+16	3.52699e+16	4612226524072338	2.88872e+16	3115459078918678	99603748622612	2.377e+16	3.02468e+16	2299115031128715	2.82134e+16	2223363807855705	2.7916e+16	2.43284e+16	-2.98433e+11	-4.04098e+16	-2097150277837148	-1.42211e+16	-1096750546361755	-1713637020892278	-4243288687404839	-4.51324e+16	-402198520679381	1.74981e+16	-7988942710923513	-1.5885e+16	-245815470195726	3842901808468732	2236860189706355	4397694403388219
136.124	C10H15	135.117	[M+H]+	-4928561290896416	-7463327175300238	-1.14907e+16	-1.53816e+16	-3.30513e+16	1.05677e+16	5048141575599574	5984593998994148	-1.00266e+16	5212636202391596	6404271716920484	-2.77206e+16	-281999818793649	-1.28772e+16	1.70527e+16	1.7751e+16	2184290600299177	-4501176634374715	8115496446606252	-1.45763e+16	-3358898467668847	-2.0702e+16	2.26311e+10	-1573600166931255	-9537258782587320	-5934149447506809	5612430531726775	7432793551361838	6078006110347978	-6151083402222146	-1.22045e+16	-1.0093e+16	1.13699e+16	1.36741e+16	5.15e+11	8347625058373331	6927126118302929	5268169624201846	-1438708187492227	7455636919158071	2307103155598511	-4.21083e+16	2.1693e+16	-1.07538e+16	-7153291087344527	-6956018308412193
137.133	C10H16	136.125	[M+H]+	5.97087e+16	1587012956316869	6371890348925291	3.18105e+16	-1.78486e+16	-1.48851e+16	1809587031564064	7502957956967649	-1.11664e+16	-6.11001e+16	1.06294e+16	2094300984225228	-8565063829858488	1.03415e+16	1.1672e+16	-2.51484e+16	1.30993e+16	-6835145304571455	9310475757689574	2.70428e+16	498590180026639	8294346530007957	288802318550907	1.71727e+16	584367814233957	568696910936346	9308504067366740	1160775178632889	1217302586430975	-1.41711e+16	8529075932225894	-7267806537927868	3.08398e+16	1.14854e+16	-4.10081e+16	-6455261190541961	7029629287324113	3.64691e+16	-1.20031e+16	1.59996e+16	-4804900591433281	-4443170470878144	315545542760205	3547528488491025	1.48385e+16	105626368468414
138.136	C5H17N2O2	137.128	[M+H]+	1333051364962401	1.57865e+16	1.22493e+16	9.02348e+10	-2.53966e+16	1.28604e+16	5.57235e+16	9948071171569596	-1.07459e+16	-4942496636889615	8943124505135902	-6739755205185105	-1.37224e+16	1.0895e+16	3.57676e+16	-1.05618e+16	1.45318e+16	-1.03546e+16	1.24833e+16	5468871408118137	5474197451273977	1.11612e+16	1.66229e+16	1.78212e+16	5383293688502544	6.76263e+16	1003077699592092	2091540685609239	1375229993001481	-3.23631e+16	7116841182793543	-1.11011e+16	2.39489e+16	1.42587e+16	-6738557087806907	-1135120330791839	7388988724325252	5111129994110897	-1064437859654177	2260270541093634	-3286724532220564	-751023684427965	2531723393083496	4684064729549409	-4163435140619676	1.56083e+16
139.016	C8N3	138.009	[M+H]+	-9993373031521716	-972657744880151	-9980228179514676	-9694789394324068	-1.02754e+16	-1.03604e+16	-1.03585e+16	-1.0193e+16	-1038242105696708	-9338421934983952	-1.01933e+16	-1.11691e+16	-1.02595e+16	-1.02614e+16	-1.04347e+16	-1.04715e+16	-9872051932200748	-1.11324e+16	-1.02048e+16	-1.04353e+16	-9978759434466828	-1.00625e+16	-1.07034e+16	-1.00405e+16	-1044583010640747	-1.06771e+16	-1.03302e+16	-1.06015e+16	-9896164490944402	-1.02529e+16	-1.11449e+16	-1.10854e+16	-1.18717e+16	-1054057040693425	-1.11191e+16	-1.1979e+16	-1.15825e+16	-1.13593e+16	-1.17567e+16	-1.14389e+16	-1.12731e+16	-1.03792e+16	-1.07596e+16	-1.06124e+16	-1.05229e+16	-1.04141e+16
139.039	C7H6O3	138.031	[M+H]+	1353787193202366	1.54052e+16	-4.49541e+10	-2.15921e+16	-5486986131493232	-3.8348e+10	1.06935e+16	3.87977e+16	3.21213e+16	1614487359588579	2.60894e+11	1.67863e+16	-8967801021291799	4674536802104501	-2.35916e+16	4.53753e+16	4084482690808189	8742554279373982	-1566118803948413	3613376761763265	1421469837450673	-3.52355e+10	3.66124e+16	-3.47768e+16	-1.68087e+16	-3523946757538199	3052796103661659	3741932378970303	-4.26362e+10	-5331582992449679	-3.25597e+16	-4919092355163135	1985416375233362	2.18198e+16	-7275199293569345	-1.14172e+16	-1.92442e+16	8485049661234312	7.21086e+10	-7201242182931777	3.62259e+16	-1.56227e+16	1593377062208412	-8034196556544471	1.40179e+16	-5441578753735687
139.076	C8H10O2	138.068	[M+H]+	5562992819720392	4152488683640959	1.48078e+16	7.37079e+10	-4448312392145229	-1.5477e+16	3611088120777234	-2.76307e+16	-3.59944e+16	-2431187600210119	-1.11742e+16	5114244064959028	-6951773876805387	-1.40536e+16	-2827958081574253	-4.20078e+16	5632310186655248	-8.72109e+09	8600020628639279	-1.14984e+16	1.95433e+16	1.64646e+16	3280742931692851	1259380703990405	6454763967491534	8636008660673836	1.91573e+16	4.40465e+16	-8.13005e+10	1.23835e+16	3.9058e+10	1887946307803437	-440623682819892	-2.29729e+16	-4717573723396415	-6821217256749654	2.34126e+11	-2.72245e+16	-3468581958292749	1.24989e+16	1212445075841756	-6315724429507355	-3108898903363966	7503074985689973	4762380638738614	572419092520933
139.14	Unknown			-4277158374109413	4.41904e+16	3.47689e+16	6.79575e+10	-3.24786e+16	-2.91083e+11	-1626856019987244	-4493991812630771	-2.03029e+16	4239607681867652	8520643370897862	-8360066478908523	-1.05892e+16	658133482028006	1.12102e+16	2.21767e+16	8667957964618167	1.48439e+16	4.56238e+16	-2.40937e+16	-3.26695e+16	4.59096e+16	-3.05266e+16	9860332613530198	-2727839702043877	2.78172e+16	1.22401e+16	6518227385987896	1.27964e+16	-4681825907645598	2542075410921496	-8936151214996579	2396947959123208	6368842278107745	2.94919e+16	-5180185812452553	8180884935097832	6044331085948706	-4322823824451649	5119719220043062	3.75477e+11	-1.41503e+16	-5.36886e+10	3739823407174492	-3063415965048055	3694871799571342
140.042	C4H12OPS	139.034	[M+H]+	-2.04877e+16	-2.5741e+11	-5.29828e+10	-1.40048e+16	7.82547e+10	-1076536550845171	1.23589e+16	-1.78258e+16	-7.78466e+10	-1.5589e+16	-1717259093158962	-1.23178e+16	-3.94625e+16	-2.1143e+16	-1.20968e+16	1.66112e+16	9.48704e+10	-2.73735e+10	-2.21434e+16	-1.81103e+16	1.05483e+16	5.36585e+10	-1.67591e+16	-3.76656e+16	-6.74302e+10	6.90352e+10	-1372080700492561	-4.02141e+16	-5837544956794963	-3.09695e+10	2.54035e+10	6.56835e+10	-1.52462e+16	-3.1776e+16	-3.41428e+16	-1.28872e+16	-2.2941e+16	-3835265559489747	-2.73712e+16	-2644929595951931	1.92299e+16	-1.3171e+16	6.41897e+10	-2.00904e+16	1.95979e+16	1.25054e+11
140.108	C2H19O4S	139.1	[M+H]+	2948680025907646	3.085e+11	-7492276914310841	7.35869e+10	-1748034715143426	1.0866e+16	6069876614344522	-7002312109455761	-8969328038805069	-9774155944159008	1.64781e+16	5.21597e+11	-1.35834e+16	-1.06526e+16	-5.92382e+10	-2.32465e+16	1.23466e+16	-1.09734e+16	3275007144211278	3.09168e+16	-4478030609809114	737501841668986	-1.53691e+16	1.70533e+16	1.81297e+11	5880951999829853	6232374199288543	6768443982827221	2787529148761264	5574985864951199	2.72528e+16	3537510927682369	-8170445110088354	4320148311672545	-4692226606903549	-2665943471523227	-2178681938001248	7964898142005239	-1739738371089039	7219908874636083	-2886901773083289	1.65214e+16	4416569841774187	5098006290419899	2.63702e+16	1.12147e+16
140.995	C2H5O5P	139.987	[M+H]+	-1.50197e+16	-1.61028e+16	-1.37216e+16	-1.51729e+16	-1.75307e+16	-1.43555e+16	-1.44854e+16	-1.84348e+16	-1.56019e+16	-1369418139433247	-182410688543529	-1.62375e+16	-1.6343e+16	-1.88309e+16	-1.7723e+16	-1.59768e+16	-1.10235e+16	-1.68179e+16	-1.64869e+16	-1.82694e+16	-137971809599104	-1.23784e+16	-1447493169857289	-1.65478e+16	-1645374153871556	-1801453265768315	-1.49593e+16	-1.75697e+16	-1.61631e+16	-1.67286e+16	-1.95954e+16	-1.66711e+16	-1.8957e+16	-1679158081961559	-2.1146e+16	-2.07178e+16	-1907638946618908	-1.64642e+16	-2310706208437298	-1.9735e+16	-1.87199e+16	-2.07626e+16	-2.1848e+16	-1.35312e+16	-1.98059e+16	-1.88864e+16
141.019	C6H4O4	140.01	[M+H]+	-4934748997871968	-6004482844832321	-85475100129212	-1.15456e+16	1.9744e+16	-8.12174e+10	-8.32086e+10	-595086445027343	3525645070899669	4986564309920477	-1.10057e+16	-803983020023033	-3.29708e+16	5064863600367092	485730347727531	2937692317647178	862275328407533	1.49008e+11	-1.7957e+16	-9.4974e+08	-4951823240273989	1676469987243745	-2634081268995253	-3.05616e+16	-8386184999062823	6.48866e+10	5213227959993127	7524142253816507	1.41859e+16	2.06327e+16	2.28727e+16	-6887380906502316	7.72646e+10	-1.64136e+16	-8.1244e+10	-9.99232e+09	3156402833063704	5065838322939054	1.32826e+16	-4.51563e+16	5335928626797326	1.58598e+16	-5491187106410056	-9.37853e+10	4750038677081847	-211482992424461
141.055	C7H8O3	140.047	[M+H]+	-1.26508e+16	7.39106e+09	1.72827e+16	8066549900800149	2833017043033931	-2.16204e+16	-270733320946126	-5778231701174877	-6124836994564758	4095799606936637	-3.01735e+16	1.54775e+16	-3.78848e+11	6896484056244448	-5.90825e+10	-2.25176e+16	-4017774957288389	1.49813e+16	8504305391284078	-1.0789e+16	1.76037e+16	3.38861e+16	-2.51789e+16	4.98414e+10	2.14852e+16	3.51525e+16	9.06732e+10	4333810398288451	-1.50076e+11	1.26834e+16	-4.35544e+16	-3.27906e+16	7.27508e+10	-1.01062e+16	9.33798e+09	3.00947e+16	-2.96846e+16	-1.32376e+16	-1.0969e+16	-7.56635e+10	-7.98224e+09	-9.61084e+10	-3.78857e+16	2.66842e+16	2.31148e+10	3320292578284159
141.125	C7H14N3	140.118	[M+H]+	-1337844493664482	-1.35711e+16	-3.27596e+09	-2.16944e+16	-5275282928276677	5.88487e+10	324390902176553	9.63607e+10	-6821429611799622	-2.32425e+16	-1267896800126421	-2.74065e+08	-2.38712e+10	1.68593e+16	2275584046576365	7.21389e+10	4.40466e+16	6.70741e+10	5220890804925431	-1.83715e+11	3960404395804487	1.58328e+16	-1.08119e+16	3.42508e+16	5.59485e+10	2066197299895288	3.76943e+10	5.73743e+10	2.27453e+16	-3.31082e+11	-4514517486113624	-9.04989e+10	-1.98838e+16	9.66634e+10	1.55874e+16	-3523304303958835	-1.12125e+16	-345600170606801	8.59922e+10	-7.54436e+09	1889572582717755	-2.4121e+16	-6.10721e+10	5.48536e+09	-1.29053e+16	1.27534e+16
142.022	C3H12P3	141.015	[M+H]+	-1.4101e+16	-1.39481e+16	6.54347e+10	-2.34977e+16	-1.42737e+11	9.37617e+08	1.18332e+16	2.93668e+10	-3.04421e+16	-1.46808e+16	6.56961e+10	2.38765e+11	-7.19442e+09	1.99249e+11	-3.06006e+10	-2.30724e+16	-3.55357e+10	6.58992e+09	5.626e+10	3.84802e+10	4.60304e+10	-2.34758e+09	1.06348e+16	-1.95892e+16	8.80794e+10	4.14339e+11	-1944692360376539	-1.86772e+16	-5.1969e+10	-2.30135e+16	-4.19718e+11	-1.44011e+11	-7.61369e+10	-2.86645e+16	2.02944e+11	-3.15517e+16	-1.93607e+16	-2.32323e+16	3.74849e+11	-1.27834e+16	2.52679e+16	-4.88341e+11	1434482433726996	8.02591e+10	-3.88877e+10	1.51399e+10
142.055	C7H10OP	141.046	[M+H]+	-6.02251e+10	-7.77216e+10	-1544590000786177	1.60857e+11	-6.55178e+10	9.52382e+10	-1.04846e+16	-1.25322e+16	-6.05188e+11	-2126510571178906	-2.96964e+11	-2.5022e+16	1.13821e+16	-5.89347e+10	-1.57147e+16	-1.34906e+11	6.37673e+09	-9.96947e+10	-1.55389e+16	-2181553025760053	-1.16248e+16	-1.08159e+16	2.44993e+11	-1.65114e+16	-5.68549e+08	-7.65458e+10	-8.81755e+09	-2.17251e+16	-1211457801167876	1235929817327841	-9.99528e+10	-1038476349893595	-3156193160518631	-4.91054e+10	1.09674e+11	-7.94601e+10	2.78011e+10	-1455471004539891	-2.0727e+11	-6.78553e+10	-7.94171e+10	-1.17032e+16	-3.60415e+16	-3.06319e+16	-2715511242435565	-2.36429e+16
142.093	Unknown			-1.05344e+09	-6.09255e+10	-3.43078e+09	1.01278e+16	-4.96055e+11	9.41626e+09	8.00086e+10	-4.94091e+10	6.50339e+10	-2.39317e+11	1.66485e+10	-7.42772e+09	-7.68685e+10	-5.99835e+10	1.1591e+16	2.8167e+11	5.43867e+10	3.57083e+10	-1.05691e+16	-1.9192e+16	-1.47088e+11	-1.1941e+16	-7.93742e+09	1.88066e+11	-3.17053e+10	-2.31355e+10	1.50293e+11	7.34331e+10	7.87723e+10	-7.23262e+10	4.25267e+09	-8.65588e+08	-1.16265e+16	-2.99829e+11	6.96316e+10	-8.91118e+10	-5.18957e+10	7.93536e+10	1.76361e+11	2.85892e+10	-1.07977e+16	8.37838e+10	-9.87757e+10	9.9275e+10	-1.03005e+11	-5.64929e+09
143.034	C6H6O4	142.026	[M+H]+	4935345381938128	8362524260844273	-1606694821384702	1.07465e+16	-6368023484135121	-1.44003e+16	-3.18544e+16	-8577656796352195	1.45217e+16	1.0474e+16	-7285517266206465	4806542623396193	1534090075583333	8928730540741225	-1.66606e+16	2.80679e+16	-5100285905851598	6018651626226723	624662117657715	3.94968e+16	6524977559259904	4.10416e+16	5536952101937165	1.40883e+16	-97885915019022	5817702059404406	1.43303e+16	1883058639054025	-7013528042505712	2779044664390773	3.83145e+16	2.11146e+16	-7435533254332993	-1.09709e+16	3428660528335681	-1.18289e+16	-2721022621481606	-2.29526e+16	4294444858288782	-2.60834e+16	8752017870878592	1.07725e+16	-5659849187937271	269980666000591	-3293026257745746	1.67546e+16
143.071	Unknown			-1.16463e+16	7.09812e+10	-1870801437039507	-7.57351e+10	1.79724e+16	2.30499e+11	-1448728724638207	-2565256674724285	-4.25431e+16	-4.64519e+11	1.35886e+16	-3.38625e+11	1.99173e+16	1.57133e+16	5.35429e+11	-9.48391e+10	-1.96057e+16	-1.80248e+16	-1.26897e+16	-2.65585e+16	-1.04013e+16	9.8119e+09	7.32499e+10	3257070013580887	4.16184e+16	7.51458e+10	2.21566e+11	1.76715e+16	-3067898313953675	4.5093e+10	9.7386e+10	1.02344e+16	-2.06792e+16	2.17699e+10	-9.33107e+10	1.59611e+16	-3.22404e+10	-1736427993706234	4490743242128309	-2.06835e+16	7.2472e+10	7.49389e+10	-7.02223e+10	2.33068e+16	1090418589212612	2.97456e+16
143.107	C8H14O2	142.099	[M+H]+	-1.30244e+16	-1106938500308196	-1.93127e+16	-2.01566e+16	-1.10443e+16	4.59692e+11	-4.42583e+16	-2.7847e+16	-4.39411e+16	1898848958136294	-3591706278317508	-2.33043e+16	-2693548766308819	9.22481e+08	-2.36957e+16	-1.14573e+16	4.18822e+16	-6465728105471448	-6894218679056804	-1.3066e+16	-1.16298e+16	-1.19582e+16	-1.36705e+16	-869259830685417	-1.21137e+16	-1.10311e+16	-9815568711407686	-1.21892e+16	-1.28272e+16	-1139903737512795	8.49899e+09	-2.31269e+16	-1548028813687756	-1.06679e+16	-2.02078e+16	-2.82083e+16	4.03474e+16	-2.03488e+11	-1.03977e+16	-2.41114e+16	2.24949e+16	-3.85031e+16	-3.21804e+16	-4865011811943931	-1.01751e+16	-1.21193e+16
143.143	C9H18O	142.135	[M+H]+	-8430307397331548	-7098482523029172	-7798919751231953	-7178825251532052	-1.14999e+16	6555128035011133	3.94577e+16	6853222959604284	5779732734009259	8168681591166418	5897158026288846	2.87967e+16	4.69154e+16	-6.56561e+10	3010793818730567	6689894951706389	8298733083045018	6310671889964703	1.55841e+16	-4718465113064882	-4968549170245307	-575624069780914	-881535541172429	-3097227264514807	-9580868845688524	-8326824738805402	-5070871997012276	-5911407767893173	-4.72972e+16	-5768779310367685	640338595287615	7238577239898937	4604401546762886	9320325572590992	5901003418009032	2.83708e+16	5869839931531527	4.03841e+16	3.25013e+16	6985652888785686	8754059918595798	5998624029474008	2863303081924763	2.45002e+16	-8054920296026308	-5639646739969036
144.003	Unknown			-2.31374e+11	-2.43395e+11	-6.30688e+10	-4.14514e+11	-2.37184e+11	-3.79396e+10	1.67905e+11	-1.92405e+10	-2.70028e+09	4.973e+10	-5.03253e+10	-2.05424e+11	-7.43852e+10	-1.15885e+11	-6.94198e+10	-9.19387e+10	-6.56997e+10	-1.10431e+16	1.20582e+10	-9.8131e+10	-4.52956e+10	-1.30353e+16	1.88047e+11	-9.80381e+09	-1.06419e+16	-8.02859e+10	-7.23438e+09	-6.94773e+10	4.80309e+10	-7.15826e+09	-9.22322e+09	-5.06631e+10	-9.50221e+10	-9.68669e+10	-4.3745e+11	9.51811e+09	7.88054e+08	-7.50017e+10	-1.59133e+16	-2.28149e+10	-7.88616e+10	-7.43668e+10	-3.64421e+10	7.49581e+09	-9.421e+08	4.02556e+10
144.037	C3H12O2PS	143.029	[M+H]+	1.51629e+16	2663251300897146	-1.20047e+16	1.85078e+16	1.62341e+16	-3487842425446107	4.01856e+10	1.30052e+16	-1.67926e+16	-9.82097e+10	-2.78743e+16	-1.56702e+16	1.76881e+16	-2631886019810181	1.15404e+16	-8.88514e+10	1.50185e+11	2.70959e+11	-1.82828e+16	7.59993e+08	-6.25923e+10	-2.00275e+16	-2.8099e+16	1865375976565567	-7.35756e+08	-4262468862874791	2.56001e+11	-1.52145e+16	1218649817001892	2.48284e+16	-8.74138e+08	-7.66016e+09	-2.56388e+10	7.39006e+08	-2.77177e+11	-1361990007246877	7.67095e+10	3.49929e+16	2870973262823623	4160714898886024	-2.47658e+16	-2.06294e+10	-144899408795824	-187082044935602	-1.13396e+16	-2.13036e+16
144.066	C6H9NO3	143.058	[M+H]+	5220350100838961	2.23883e+16	518217422554347	1.4087e+16	-1.46717e+16	2.20628e+16	2622914005219676	9.13663e+10	-4442334489571584	1.9589e+16	-2200133129655682	3847951769776689	-6586679599368539	-5519610778400852	-2.8469e+16	-8.80372e+10	-8.0544e+10	7.04056e+10	5399281770932726	-4477811606295734	6.22567e+10	6966329840512805	4972329125020603	2.48067e+16	3853230153626763	2.098e+16	4891810531901727	2.80017e+16	-4421506472528161	4371447254022734	9.75906e+10	-6716562295862108	-6385286916298846	3.37075e+16	580816750200247	-8694454548925715	4.00171e+16	6123314547640465	-1.02165e+16	-4.57143e+11	-1.03253e+16	-4.03767e+11	4382473027655376	-3.08278e+10	2.20125e+16	2679775102979315
145.012	C5H4O5	144.005	[M+H]+	-2115059656853862	-2.16851e+16	-1.9597e+16	-1.81625e+16	-2.09175e+16	-1.94137e+16	-189625230231516	-2.12221e+16	-1.95762e+16	-1.78575e+16	-2280479871493473	-2.19125e+16	-1.81744e+16	-2.21277e+16	-2.1298e+16	-1.8239e+16	-2.08272e+16	-2.0713e+16	-2094227210480356	-2.11688e+16	-1.92072e+16	-1.74486e+16	-1.77887e+16	-1.98252e+16	-2182922142584375	-1.8361e+16	-1.92816e+16	-1.89438e+16	-1.81952e+16	-2147680948433678	-1.98233e+16	-1703385905066919	-1.85488e+16	-2015003022034608	-1.97225e+16	-2.07033e+16	-2.3778e+16	-2179923304249383	-2114142789561131	-1860697532804531	-1913496849000048	-2.12096e+16	-1956590338513694	-1.9694e+16	-1.81572e+16	-1.85598e+16
145.05	C6H8O4	144.042	[M+H]+	1.2961e+16	5939569452118598	3075783278187333	3.3759e+16	2.28834e+16	4435455326873283	-1.15514e+16	-2.00745e+16	-7665913687792264	5486953716693499	7270119878249326	-7279006067383575	-9.24805e+10	9.05657e+09	-2060302114050283	-1455592527036531	-1992285499193558	-3.1703e+16	-8.70819e+10	3013799334327383	3822926542442623	8.08689e+10	-3985467362452727	1.47883e+16	901804485508903	2.53299e+16	1.23259e+16	6.674e+09	-5036333756037042	4.66134e+16	-3090990864516169	2.65278e+16	-1.65511e+16	-3.2885e+16	-7244508167353059	-5131778160573364	4.00088e+16	-1.9971e+16	4947048463946752	2.76607e+11	2.11502e+16	5009074945474257	-2.95591e+16	2131634130350113	4.8551e+16	520977900144215
145.122	C5H4O5	144.006	[M+H]+	-3.64709e+16	-4460110017912057	-3095205149937774	-8.27324e+10	-4899641803058283	7.81007e+10	-2.0083e+16	1086767992521595	1.80717e+16	1.31675e+16	-2.08113e+16	1.69226e+16	-3215428841514302	6.09954e+10	1.15082e+10	-2.28152e+16	1129843790142332	-2.18076e+11	-4002766319663731	-587644038216175	-1.94102e+16	-4.10906e+16	-1.52478e+16	2167503921278735	-2998457237993954	-1.62516e+16	-2205178863380619	-4394945859993449	-1.81535e+16	-3.39441e+16	1.15529e+16	3.80878e+10	-5424204099494512	7.87272e+10	1.06936e+16	-1.33512e+16	1502556573712531	-1.67358e+16	-5.24929e+10	-1.62347e+16	8.57641e+10	-5.87875e+11	-9.39899e+10	-1.26732e+16	-3146864377921374	-1.13164e+16
146.046	Unknown			-1587847246697742	-1.43228e+16	-1.1178e+16	-1.2863e+16	-1.68727e+16	-4.39992e+10	-5.53402e+10	-1.83965e+16	-1.06575e+16	8.73408e+10	-9.28157e+10	-1.11627e+16	-1.5065e+16	-9.79739e+10	-2.14441e+09	5.10765e+11	-6.75793e+09	6.10418e+09	1.05315e+16	-2.82786e+16	-2.00352e+11	6.68754e+10	2.42479e+16	-1.83978e+10	-6.89717e+10	1.68779e+16	-1.11149e+16	9.19847e+10	1.42403e+16	-6.83441e+10	1.31934e+11	-2.34075e+16	-1.96669e+16	-9.57649e+09	1993028844940216	-4.50836e+10	5.63577e+10	-1.45679e+16	-2.67776e+16	-2.41425e+11	-3.7304e+08	-8.98711e+10	-9.63062e+10	-2.60264e+10	-7.45124e+10	-2.63729e+11
146.059	Unknown			2.37647e+11	3.90473e+11	-9.44645e+10	8.42476e+10	2410678480447839	9.61857e+10	1.57639e+16	1.09385e+16	2.00108e+16	7.80297e+10	-9.39526e+09	-1359993817398996	7.05215e+10	8.52134e+10	-5.65537e+11	1.59917e+10	-5.67194e+10	-9.91605e+10	-1897418994079355	142554640341519	1.16422e+16	1.79482e+10	-6.00543e+09	3.1392e+16	2.00143e+16	-1.13418e+16	3.06283e+16	4.34703e+11	7.73484e+09	1390400231264426	-5.03073e+10	-8.81325e+10	-1.15929e+16	2.64119e+16	-1.77741e+16	8.74132e+10	-1.00363e+16	1.15553e+16	2649286700796465	5.81074e+10	6.06528e+09	-2.87682e+10	1.32165e+11	-1614453799496183	6.50131e+10	4.46273e+10
146.082	Unknown			8.78e+10	-3254253889605624	1.27008e+16	-1.58843e+16	-1.15168e+16	-6504960437943158	-6116136972261002	-1.65492e+16	-1.0855e+16	-4850115527253937	-2.7515e+16	-7.78597e+10	-6099244899740938	-5579372799101381	-7411400886510808	-506671661200192	-3.59435e+11	-3.56417e+16	5172279401744959	-4435380569733083	-8053763893256308	9648155248700856	4027896480476162	-2.26741e+11	1.70435e+16	-7339155886924922	-5844333094879028	2.56532e+16	-3.87802e+16	-6386735688965819	-3.41459e+16	-9087652070069868	-5805060525852779	4087576274536056	1.71713e+16	-1.35883e+16	5055451522397794	4590770987256132	-1.19148e+16	-2.39889e+11	-1.175e+16	-5.7391e+11	7103095965370135	-4.61055e+16	-6006502191160529	2.76396e+16
147.03	C5H6O5	146.021	[M+H]+	4.50801e+11	1346317007859428	-3143708563357814	-1.30817e+16	-1.56735e+16	-2.49255e+16	-4.60979e+16	-4279816277672453	-1076567521484835	-7.36093e+10	-2.80096e+16	-3.0882e+16	1.40991e+16	-1984714783218669	-3637218222836622	-2.87662e+10	-6.1271e+10	2.85484e+16	1.3685e+16	1.85071e+16	-3.2307e+11	-8.35704e+08	1.07791e+16	4.86044e+16	-5.37253e+10	-2.39548e+10	1237019410993863	2282553609478724	8.35227e+09	5.6512e+11	-1.68703e+16	-5593597876318683	-1871484304320735	-1.32901e+16	-9.02671e+10	-3922391146950234	1.58957e+16	-7.05206e+10	6.09997e+11	-1.09702e+09	-1.28599e+16	-5.00093e+11	-2.01176e+11	8.84298e+09	-2.06076e+16	-8.59739e+09
147.067	C6H10O4	146.057	[M+H]+	-1.5438e+16	8.48676e+09	2.28325e+16	3.99782e+16	-9.18529e+10	6.96479e+10	-1.92241e+16	-3.06256e+16	-3404920445474538	1.34758e+16	2090771625949464	-3.84907e+08	-1.09665e+16	1448120230345025	-5308496078776266	-4.02855e+10	2.81844e+10	-2.34662e+16	1706227567393366	1.31294e+16	1.54676e+16	1.29058e+16	-1.95026e+16		-8.67847e+10	1.05051e+16	3.41208e+16	1547089107918516	-3.50081e+11	-4.94174e+11	7.96291e+10	-3.25243e+16	8.95702e+10	6.01572e+11	5144855293702788	1.98656e+16	4.19822e+16	-3.30814e+16	-119658203153971	-2457683837153689	-8.23521e+10	-2.00243e+16	-2.70507e+16	-6.78351e+10	-1.39214e+16	3577076926956982
147.101	C3H14O6	146.078	[M+H]+	9.28769e+10	4.91469e+10	-1032893053683915	-3.5696e+10	3.3521e+08	-8.74636e+10	-1.82815e+16	-1247401448231369	-2289134469682921	-1.86459e+16	-5.42882e+09	2.40837e+16	-2231759167444199	8.36854e+09	-6.72758e+10	-1.61464e+11	8.50679e+10	1.62978e+16	2.23281e+11		2.49414e+16	-2220448744643267	-2.48025e+16	-2.033e+16	3.73231e+10	2.41525e+10	1.47993e+16	5.5391e+10	-6.29775e+10	1.352e+16	-3.29369e+09	1.98162e+10	-9.44456e+09	-3.76744e+11	-5.57057e+10	-2.12792e+16	-8.67177e+10	-2878389674824842	8.61472e+08	-1.87517e+16	-1.32261e+11	-1.68391e+16	-1.36683e+16		-4.26277e+10	-4.70012e+11
147.137	C8H18O2	146.13	[M+H]+	-1.79542e+16	-4.07549e+10	-3433688954666489	-3.77456e+16	-2.70891e+16	2.58601e+11	-1.83944e+16	-3492076674416183	-3.22756e+10	2.05002e+16	-1.4246e+11	-1482156258672115	-1.06693e+16	-1.98933e+16	-2517030758850715	1.96997e+08	2764592013398204	9.9647e+10	9.3382e+10	-1578352691027048	-1.22424e+16	-8.85552e+10	-1.53053e+11	-3.33263e+10	-1.51673e+16	-1.48531e+16	6.87062e+10	2.36674e+10	-2.34036e+16	-2.20518e+16	-1.46398e+10	6.56355e+10	-1.60784e+16	1.61568e+10	1.70504e+16	4.92586e+10	5.18936e+11	-4.01246e+10	-4.1783e+10	-1.73842e+11	-8.17729e+10	-7.22486e+10	-5.38011e+10	-5.00002e+09	-1697780756661528	-6.90373e+10
148.029	C4H7N2O2S	147.022	[M+H]+	1.41897e+16	7.97944e+08	3.49851e+11	-1.12615e+16	-1.00694e+16	-1.04679e+16	-1.80686e+16	-1.06307e+16	-2.91466e+11	8.86911e+10	-1.20522e+16	2.41315e+10	-9.38648e+09	1.72234e+16	1.61427e+10	3.9411e+09	1427573326783331	-1.00681e+11	3.00745e+10	-1.15089e+11	8.07817e+10	9.04384e+10	9.9507e+08	-5.76751e+10	-2.50976e+16	-5.84626e+09	-7.06602e+09	1.51612e+16	-4.91903e+10	-2.36849e+11	8.95203e+10	-1.06767e+16	-3.63669e+10	-8.97813e+10	3.99859e+10	2.97157e+10	7.53626e+10	-1.48195e+11	6.62042e+10	-1.14349e+16	5.2839e+10	-8.62383e+08	5.28763e+11	3.19373e+10	5.25882e+10	1.90014e+16
148.062	C8H7N2O	147.055	[M+H]+	3.18785e+10	-2538862671726868	5.94359e+10	4.15939e+10	9.78293e+09	2.11823e+16	5.85976e+10	-1493922864528978	-6.00133e+10	1205204751979546	1.64516e+11	-1.15355e+11	-1.16865e+16	-2.55846e+16	-1.48467e+16	6.15233e+10	1.78227e+16	-3.18675e+10	-1.09018e+16	2.36087e+10	-1.21141e+11	6.67285e+10	-2014043004500525	1128878634876207	-4.74177e+10	9.46278e+10	-2.90435e+10	1829173728136249	-7.37994e+08	-5.98961e+10	-6.02197e+10	2.84863e+11	1.46223e+11	1345783046447658	-9.33255e+10	-4.24059e+11	1.6601e+10	-3.54878e+10	-2.06983e+16	2.2656e+16	-4.18423e+10	1.76133e+16	6.27289e+10	-1.50086e+16	1900120167448987	2.524e+09
148.096	C5H11N2O3	147.076	[M+H]+	1.03117e+16	8.18213e+10	5.68508e+10	1.02606e+11	-1.20009e+16	3.69798e+10	-2.70174e+11	-3.79302e+11	-1.0636e+10	9.23989e+10	5.57202e+11	-1.33895e+11	-7.60876e+10	-3.09948e+10	-1.84582e+16	-6.07504e+11	5.37544e+11	-9.13931e+10	-1.61864e+10	1.13331e+16	-2.2573e+10	-3.5806e+10	6.46391e+10	5.57236e+10	8.27908e+09	1.12272e+16	3.98384e+10	1.33389e+16	6.95346e+10	1.91185e+11	-1.73875e+11	-5.73202e+08	1199614397921888	1.1564e+11	-2.30275e+11	-1.19332e+16	1.24225e+11	-1.25756e+11	-9.72847e+10	5.7549e+10	3.30962e+10	-2.35397e+11	4.75688e+10	-1.0371e+10	-4.19808e+11	4.70845e+08
148.125	C7H17NO2	147.125	[M+H]+	8.4473e+09	1.77166e+10	2.40242e+11	-1.08554e+11	-3.99781e+10	-1.70884e+11	-7.40581e+09	-2.43554e+11	-1.43506e+09	2.79456e+11	1.15151e+09	-4.99085e+10	7.11458e+10	-4.02906e+11	9.47415e+09	-3.21366e+11	1.31697e+10	7.23479e+10	-2.26517e+09	-1.2526e+16	-3.85597e+11	7.22129e+09	-3.72969e+10	-1.37992e+11	-2.39154e+11	-1.00964e+16	-6.39319e+10	-3.84536e+11	-2.64667e+10	1.06409e+11	4.55876e+09	4.67027e+10	3.3277e+09	2.48015e+10	1.45457e+10	5.87367e+10	4.31925e+11	-6.04542e+10	2.21626e+11	6.86328e+10	4.49261e+10	2.94248e+11	4.68643e+09	-4.55896e+11	2.23474e+11	8.61831e+09
149.022	C6H2N3O2	148.014	[M+H]+	-2.67512e+10	-3715638426435644	-7.3452e+10	-2982175754799969	-1.32586e+16	1518036715721805	-9.17762e+08	-1.72042e+16	4.04744e+11	-2.256e+16	-2.32803e+11	-1.84708e+16	1.18127e+16	-1.12573e+16	-155114117245057	-1.49797e+16	-1.2338e+16	-3089636053129896	-1.85202e+16	-8.28107e+10	-9.72762e+10	-6.55935e+10	1.33427e+11	6.23899e+10	-195367511692272	1872969871940782	-1.22431e+16	-1.2954e+16	-3264539742072192	-2.61897e+16	-2.95992e+11	-1.20959e+16	-1499881532988894	6.43621e+10	-6.62195e+10	2.4362e+11	-1.07137e+16	-2.66026e+16	-3238050410520211	-1.19633e+16	-1.47732e+10	1.38964e+16	-6.50134e+10	2.58277e+16	1.72643e+10	5.60075e+11
149.044	C5H8O5	148.037	[M+H]+	-5.57039e+10	-2.05067e+16	-4.99638e+09	6.59999e+10	-3.46109e+16	8.65515e+10	2938003767435776	-380184780791791	-1.73719e+16	2631897095674903	-1.49234e+16	-5.94599e+11	3085914695241127	-4.505e+10	-1.68498e+16	7.62402e+10	-1.05393e+11	2.84699e+10	-2.64555e+16	7.91545e+08	1.761e+16	1.00401e+16	5.26713e+10	1.23981e+16	-1.67541e+11	-4.3317e+10	3820994093025054	2744338821736355	5.55513e+10	1265496761996502	1.75989e+16	-3.93438e+16	-2.01875e+16	7.96307e+10	-6.6251e+10	-3.44854e+10	-2.0835e+16	-2.47231e+10	-1.45884e+16	1063926903343386	-1.21992e+16	-2.67964e+16	-1.02487e+16	2.33286e+16	8.65126e+10	7.77125e+10
149.062	C6H12O2S	148.055	[M+H]+	2580184860945089	2569921151342209	1.59151e+16	1.75059e+16	1074183129457576	287984781828423	5.50345e+10	1.21245e+11	-2.2101e+16	-5.24873e+10	-3.2649e+10	5.85524e+10	8.83452e+10	2.33897e+16	3.48548e+16	1.41263e+16	2.28701e+16	-1.18491e+16	3.20242e+16	1.67137e+16	6.9651e+10	4.17934e+11	9.45918e+10	1.886e+16	1.14063e+16	2120592022787967	1.04412e+16	-1.75175e+10	-7.48492e+10	3259090276252728	3544284554750851	-1.11036e+11	2.9625e+11	4.32851e+09	8.94182e+09	-1159676497954204	1248273313699845	1.14026e+16	1300093539016254	-4.86113e+10	1.3238e+11	4.58616e+10	2.88092e+16	-4.82853e+10	1.35033e+16	1.91301e+16
149.096	C10H12O	148.088	[M+H]+	-1.22637e+16	2.75043e+16	1.47115e+11	-5.56489e+11	-347142937759011	-2695962974353129	-1.50917e+16	9.87546e+10	-1.69421e+16	3594466493710355	-1.22369e+16	-2.72953e+16	-59069581393403	-241840408117866	-9.27428e+10	-331807950796327	3.20131e+09	1017297307871895	-1.33199e+16	-2.66404e+11	2913768412676175	-2.36558e+11	8.19931e+09	-6095739837162252	7.34489e+10	-3765685642326648	-9.64882e+10	-1.80099e+10	-1.74872e+16	-1.93143e+16	1.94116e+16	-2.73725e+16	-1.75542e+16	6.39804e+10	-2806014057055335	-3106685936391067	-1.1343e+16	1365608908010206	-2937780361048671	7.96366e+10	5.62951e+09	1.65659e+11	3.34929e+11	-6.66413e+10	2505088431658843	1.91701e+16
150.03	C6H3N3O2	149.022	[M+H]+	-1.12111e+16	-2.60408e+10	-5.12072e+10	-1.94293e+11	-1.6613e+16	-4.2767e+10	-7.92807e+10	-1.61001e+16	-1.48172e+11	-8.12579e+09	2.2125e+10	-5.35139e+11	3.32993e+11	6.87424e+09	-4.05807e+10	-5.47602e+09	-5.50354e+10	-7.02569e+10	-3.63491e+09	-8.99648e+10	-1.67155e+16	-2.73997e+11	-5.32087e+10	1.08132e+11	-3.85501e+10	-5.26787e+11	2.18858e+09	4.64099e+09		-3.48529e+11	1.74511e+10	-9.26664e+10	-3.5909e+09	4.74375e+10	-5.87697e+11	-4.30506e+11	-8.29679e+10	-1.3606e+16	-1.45518e+16	-9.88353e+10	-8.29098e+10	-1189964056285131	-3.73011e+10	-1460772839793781	1.02316e+10	-1.66036e+11
150.052	C5H9O5	149.044	[M+H]+	1.0422e+16	1.01193e+11	5.37834e+09	-5.433e+11	-6.75685e+10	1.54803e+10	-1.63181e+10	-2.10586e+11	3.1701e+09	-2.32425e+11	-1076410349434751	-1.26582e+16	-4.65869e+11	-1391620143861576	4.07701e+09	-5.66339e+10	-1.24902e+16	-9.01689e+10	-2.5451e+10	4.97084e+11	5.75339e+10	-6.90198e+10	3.66487e+10	-4.50618e+11	4.80081e+10	2.47194e+11	-1.16802e+16	5.67352e+11	-3.08548e+11	-1.66065e+11	-8.39695e+09	-9.96875e+10	-8.3859e+10	6.30969e+10	5.16689e+10	-8.85719e+10	7.3207e+09	5.79816e+11	-3.07406e+10	3.64931e+10	-1.2726e+11	9.82419e+10	-4.91751e+10	9.39756e+09	7.85925e+10	1381316707296941
150.069	C4H11N3OS	149.062	[M+H]+	6.64689e+10	-9.11534e+09	1.73301e+09	1.01691e+16	7.74672e+10	-1.29353e+11	-3.17531e+10	-1.73105e+10	5.77479e+10	-3.09808e+10	-4.02379e+09	4.26885e+10	1.04395e+16	1.69894e+11	-1.10744e+16	-2.82005e+09	2.71515e+11	2.74748e+11	-5.63223e+10	2.92622e+09	1.24674e+16	8.78925e+10	6.36025e+10	-4.01067e+10	-4.42439e+11	-4.5348e+11	6.69196e+09	-8.20762e+09	5.06279e+08	6.6874e+10	-3.05532e+09	-1.16981e+16	-7.30467e+08	2.33088e+11	-1.0799e+10	5.12493e+11	1.46502e+11	-1.14707e+11	-1.47999e+16	-1.73569e+11	1.61018e+11	1.29331e+11	-3.54653e+10	-2.74858e+10	-1.35101e+11	-5.97127e+10
150.1	C5H13N2O3 fatto	149.092	[M+H]+	-2.72183e+11	1.72403e+11	4.97532e+11	1918682291271916	-9.04767e+10	1.00602e+16	4.2801e+10	-4.36684e+10	-1.68995e+11	5.14414e+10	4.47735e+09	4.67009e+10	1.85022e+10	-1.11679e+11	8.71511e+10	3.93281e+10	1283001652986845	-2.01844e+11	-3.2436e+11	-1333290805736109	-1192521794423666	6.37775e+10	-6.64155e+10	1.58972e+11	-5.06025e+10	1.59229e+11	-6.7916e+10	2.23871e+16	2.49514e+10	-1.04394e+16	-3.23097e+11	-3.4014e+10	4.7764e+09	1.22441e+16	-3.68001e+10	-1.19906e+16	4.1263e+09	2.48803e+11	8.04455e+10	1280080139281748	9.95581e+09	-3.26971e+11	-6.85056e+10	-6.75575e+10	3.23369e+11	3.4174e+10
151.016	C4H7O4P	150.008	[M+H]+	-6408219365653806	-6087736427143383	-4156305522264505	-3.57892e+16	-5365848469986514	-267733556995102	-6477436227340962	-5856109428122713	-5675618628427463	-6522333625846484	-666612561590502	-7877502865307421	-768699280946604	-7098403678760419	-8705985874016796	-7562125687043675	-2.9425e+16	-7201065387222524	-4579418735359917	-5420293400323455	-4935014007176712	-411685516546122	-4925971156751474	-5.66e+09	-5077893768624369	-1787839211386793	-5001807230189982	-5119806434347226	-7433664856068122	-6085076116366557	-535417038520029	-8883055576028864	-9579197222807384	-5273266774358052	-3881937741883196	-8399288659546207	-6016984943140371	-8727016987667546	-3.8506e+16	-5374481618927694	-7053964779407135	-6357129053204697	-4.72873e+16	-3811085884004792	-6768025297282012	-4108361695709332
151.038	C6H4N3O2	150.03	[M+H]+	-4.56585e+11	-9.1227e+10	-3.5629e+16	6.24706e+10	1.48546e+16	-9.4619e+10	-7.05471e+10	-1.49629e+16	-3.50651e+16	-3.59783e+16	8.40878e+10	-3129413611627531	2.92499e+16	-1863500664550828	-2236308428977367	-8.75417e+09	-4702686521461368	-1.60421e+16	20601081475396	-1.01534e+16	-3678965149518272	4.51175e+10	-1.51589e+16	-1.12337e+16	-1.95515e+16	8.10779e+10	-1955239103479129	-1.80057e+16	-3.26907e+16	-3068491136382998	-1.83125e+16	-3.8776e+10	-4.07776e+16	-1258857437853693	-3893579321669477	-1.62969e+16	-3809536754840002	-9.43619e+10	-2.24237e+16	-1.99247e+16	-1.68374e+16	-2.99969e+16	9.77662e+10	3.84794e+09	-1.25154e+16	-9.18657e+10
151.076	C9H10O2	150.068	[M+H]+	1.5835e+16	1.35019e+11	4.35234e+11	4171943967331039	-2.84203e+11	-3.71562e+10	1.87107e+16	2756483699527003	1.26232e+16	1.16347e+16	-1.54748e+16	1.33129e+16	1159192975833806	-5.14401e+09	5.75931e+10	2.34953e+11	1.19592e+16	-9.1228e+10	4541768140421086	9.1405e+10	1.65178e+16	-3.47901e+16	-3.01963e+16	9.17655e+10	-1.22626e+16	1.64281e+16	1305435348484714	3.40659e+16	-1704901553789724	-7.0722e+10	-4.30242e+09	-1.49414e+16	-3177336732747421	1.68133e+16	3.34128e+10	-3.32778e+16	5.65006e+11	-3.58088e+11	-9.44614e+10	-9.33678e+10	2.19925e+10	-327435616628461	-234388861294791	3.07367e+16	1.0072e+16	9.03009e+09
151.111	C10H14O	150.104	[M+H]+	7.60587e+10	4.54591e+11	-5.81577e+11	-1.93827e+11	3.88672e+10	1.32723e+16	-7.53116e+10	-1.08971e+16	-9.30737e+10	-2.30534e+16	1.31326e+16	6.23308e+10	2.73982e+16	31879113407823	2.97392e+10	-2511196068391338	1808874145938985	-1627350808650653	3003796932504691	2.40351e+16	4.68251e+10	9.49792e+09	-1700165347318129	-1.32192e+16	1.2656e+16	5.51082e+10	5.95104e+10	-7.62887e+10	2.77512e+11	-3.79676e+10	4.62441e+11	-2.64596e+10	-1.10927e+16	-3.32541e+09	4.44581e+10	-6.99619e+10	-5.78698e+11	9.82031e+09	1.24069e+16	7.20655e+10	-1.57293e+16	-1.13873e+16	-5.83674e+10	5211655480328228	6.17246e+10	2.03933e+16
152.03	C3H5NO6	151.011	[M+H]+	-8.80044e+10	-8.3629e+10	-5.46731e+10	-3.97975e+10	-7.50117e+10	3.00382e+11	1.0974e+10	-7.29353e+10	-5.91542e+11	-5.03354e+11	-3.12846e+10	-1480051001846751	-5.58766e+10	7.80797e+08	-2.76138e+11	-8.44624e+10	4.71415e+10	7.98344e+09	-7.86648e+10	2.00585e+11	2.86289e+11	-6.79427e+10	-1.50325e+16	-3.62578e+10	-1.15277e+16	-4.1712e+09	-1.10431e+16	-7.548e+10	-6.033e+10	-4.43029e+10	-7.60355e+07	-7.01829e+09	-7.49846e+10	-2.57921e+11	-1.02595e+16	-6.29447e+09	-7.33658e+10	-3.38982e+11	-1.29921e+10	9.12742e+10	-6.12075e+10	-2.74532e+10	-9.39456e+10	1.93828e+11	-8.3137e+10	-3.99621e+10
152.062	C12H7	151.054	[M+H]+	1.68342e+16	5.51707e+10	-2.47538e+10	-3.76746e+10	-3.10116e+10	-2191755810481413	-1.93808e+16	3.72679e+09	-6.31991e+10	5.38569e+11	-1.02757e+16	-1.75036e+16	-3.67008e+10	1.22008e+16	-4.46087e+11	1.06236e+16	1.22236e+11	-1.06893e+16	1.67268e+16	2.21427e+10	-6.56267e+09	-9.19644e+10	5.71933e+11	2.33976e+10	1.23523e+16	3.9389e+11	-5.23768e+10	7.06741e+10	5.0333e+10	1.70827e+16	-7.13855e+10	5.80758e+10	1.31752e+16	-2691916798132528	1.08613e+16	-1.10122e+16	-8.92402e+10	1.98231e+10	6.15534e+10	9.34477e+09	-6.10791e+10	-2.06767e+16	-6.12417e+10	-2.31259e+10	9.4431e+09	-8.90518e+09
152.077	Unknown			1.47638e+16	-4.435e+09	-4.19017e+10	1266572945780764	-1.81934e+10	1.29562e+16	1.2707e+16	-4.4271e+11	-1.4458e+11	-3.28917e+10	2631625790465559	1.42409e+16	-2.56308e+10	-4.48245e+11	8.61726e+10	6.2442e+10	4.16299e+11	-1.0393e+16	-1.0017e+16	-2345728958775173	-5.81914e+10	1.89588e+16	1.95829e+11	-3.64541e+10	-1.20259e+16	1.29046e+10	4.77249e+09	1938431264250466	-5.2522e+11	-1.7647e+16	-6.81061e+10	-7.70031e+08	-1400242939650037	-5.80175e+10	-1.09236e+16	-3.00198e+10	5.85018e+10	1.03968e+11	-7.83184e+09	1196790594387119	1107809966445915	3.36102e+11	-1206376922315319	-8.57482e+10	9.69946e+10	1.60026e+16
152.116	Unknown			-6.36911e+10	4.81522e+11	1.1576e+11	8.15026e+10	-1.91196e+11	2.14468e+11	4.30184e+10	-5.1594e+10	-2.44657e+10	-2.83807e+11	2.69369e+11	-115987000920483	1.35153e+16	-2.23309e+09	-1.36855e+11	-8.07864e+10	8.8172e+10	1.06318e+16	4.7297e+10	4.39771e+10	4.63323e+10	3.94227e+10	1.61768e+10	-4.00951e+11	-5.83191e+10	-3.58109e+08	-2.71068e+11	3.30005e+10	-1.12136e+16	2.97229e+09	6.47502e+10	3.1763e+10	-4.86703e+11	-4.06912e+09	7.13956e+10	7.18318e+09	3.55742e+08	3.06812e+11	3.88702e+11	5.39562e+11	7.7414e+10	-4.14444e+10	-2.95521e+10	-7.07643e+10	-1.3234e+16	-6.85162e+10
153.019	C7H4O4	152.011	[M+H]+	-4592613984229794	-802915309385371	-801580890121497	-7178095355758647	-8042758983420866	-6934284543155325	-9099401496475666	-6902375808305675	-7465356129445575	-6858089308643678	-897756788136566	-1.0032e+16	-6669440858989746	-8679346395560981	-6346335614715176	-9378064615755496	-5613298492882918	-7064067197538534	-646797347326887	-8573262957938463	-9179801916359508	-8831866916659999	-8499015983475678	-7230494274280269	-9590042240149276	-8085293618480295	-8721012668586568	-6446174128663766	-7477749042389854	-7716621758314494	-9190034150314448	-8448245054534179	-9575262218226508	-6968731260576823	-9041478189655994		-960846701646069	-817895441787838	-8507806797882853	-8103030720713854	-9127530173333836	-7870489562829576	-1.06921e+16	-6971545281360351	-8125672898679076	-7280349118743267
153.055	C8H8O3	152.047	[M+H]+	1.18713e+16	4.19914e+11	-6.91396e+10	437114949545115	4.63895e+09	-1.35871e+16	-2.94759e+16	-4464701093148532	-2048798273678945	-1.34796e+16	-2.39236e+16	-3674019447114617	-3.32982e+16	-2.76985e+16	-6210502997488834	2.62855e+16	-2.5216e+16	-4694179298553175	-4.39342e+16	-4.76469e+09	4.51507e+10	3141455479032766	-1.72369e+11	2403170444430537	1043062291669998	-1.40301e+16	2.02584e+16	-2.41198e+16	-1.00962e+11	1758992727911718	-336085412434111	-2529854148489753	-2.28196e+16	-4206576422431628	-4074551422490816	-2826044094241878	1.21349e+16	-2.71962e+16	-6140070467505684	-4.79245e+16	-4764188000627653	-6158357541719735	-7.98839e+10	-1.26178e+16	7.54639e+10	2.8794e+16
153.091	C5H15NO2P	152.083	[M+H]+	-3492411241456349	1.35263e+11	-5920670850341932	-4.73448e+16	-7141841628373162	-1.37293e+16	2.6606e+16	2.20485e+11	-3.14792e+16	-315411209507694	-3366454892576691	-3930075019742095	1878492999389733	-1.32308e+16	-2.61298e+11	1.93237e+16	2.07438e+16	3.26815e+16	6.50324e+09	-5007821093971528	-1.11241e+16	-1.84114e+16	-2.76795e+16	-2738840824286874	-5681769945625123	-4101158892683941	-4.60608e+16	-2.13098e+16	9.30417e+10	-2001663722458573	2396004958333496	-3591875153532119	-3052036200698015	-1.40563e+16	1.22389e+11	2179312408351411	-2.44781e+16	-1.62704e+16	-2561600757780419	2.86519e+16	3272403722944517	2.57973e+10	7.37508e+10	-9.3629e+10	-2872488477970239	-1.22411e+16
153.128	C10H16O	152.12	[M+H]+	2.784e+11	-2.23608e+16	2268332827448441	4.22301e+09	-5111433290577484	-1.748e+16	2.05706e+16	4.20067e+10	-7.85078e+10	-2789745825930688	1.25074e+16	-2.35746e+16	4.2263e+10	8.6069e+09	2759589007730809	-1983927967097142	2.43544e+16	2.97558e+11	-6.70237e+08	1.59706e+16	-3882971061652009	-2.43923e+16	1.04251e+16	2334315705295395	-1.40044e+16	4.91469e+09	-2497350062847063	-3003830600940699	-2527636694483089	-8.32833e+10	2195733795269557	2.04616e+16	7.33304e+10	-1.23656e+16	5.83477e+10	-2703826272887795	4512441586795625	-1.03021e+16	4.88805e+10	3972155626401526	1.67381e+16	-3.0777e+10	2634843977878387	4.20257e+11	-2.38493e+16	-2.65516e+16
154.024	C8H10OP	153.046	[M+H]+	-1746975251402409	-8.72998e+09	-1.05053e+16	-6.70011e+10	-1.73152e+16	2.17012e+11	-1.77951e+16	-1.84637e+16	-6.70303e+10	-1.07276e+16	-1.6996e+16	-1755531424272841	-1.55901e+16	-1.13672e+16	-1.15485e+16	-7.05762e+10	-1330605362434888	-1.0106e+16	-5.51775e+10	-1.16333e+16	-1.95219e+16	-6.93185e+10	-3.0808e+16	-1.67927e+16	-2370378811034227	-1.9084e+16	-5.53153e+10	-2.51881e+11	-1127822957166665	-2170723847475741	-7.86261e+10	-1.04209e+16	-1775626218055203	-2.41023e+16	-1725626363954201	-8.81849e+10	-1.47201e+16	-7.06715e+10	-1.72386e+16	-1.10914e+16	-6.73319e+10	-1.66802e+16	-1.44007e+16	-1.50967e+16	-2.16827e+16	-8.01623e+10
154.055	C12H9	153.07	[M+H]+	1.79177e+10	-5.70416e+11	-5.33215e+10	-3.41284e+11	-6.0533e+11	-1.44813e+16	5.97994e+09	-8.74826e+10	-4.25714e+10	-8.50761e+10	2177660130184035	6.7544e+10	-4.63582e+11	-1.46298e+11	-1.17549e+16	-2.27065e+11	-1.49433e+16	-5.25789e+11	-1.14143e+16	-2.54672e+11	-1.02618e+16	6.44658e+10	-1.55043e+16	-2.22756e+11	4.95101e+11	6.93792e+10	-4.8834e+11	-4.80163e+09	-1.01462e+16	-1.20004e+16	-4.13432e+11	-1.83932e+16	5.31678e+11	-1.311e+16	5.89034e+11	1461546628383388	4.35364e+11	-1.42642e+16	-1.59596e+16	-1840579941605313	-1389413072809759	-2.24959e+16	-9.46464e+10	-1.42858e+16	-6.23172e+10	-5.5785e+11
154.082	C5H17N2O3	153.123	[M+H]+	-7.17347e+10	9.89502e+09	9.14029e+09	-3.444e+09	-3.93581e+09	4.15797e+09	-2.99751e+09	-1.64469e+10	6.28869e+10	-2.30823e+08	-1.69142e+16	-1.11595e+16	-6.44934e+10	9.19798e+10	-8.69999e+09	2.53842e+10	-3.2243e+11	4.94312e+10	-3.70024e+10	3.88861e+09	4.41305e+10	5.93965e+11	-6.30903e+09	-8.80844e+10	-4.1365e+10	8.86944e+10	-9.55117e+09	1.33487e+10	-1.79069e+10	3.86918e+09	1.47411e+16	-2.36005e+10	-8.19591e+10	-3.00461e+10	1079197569652168	-1.07936e+11	8.77199e+09	8.38531e+09	-1.31971e+11	1184278717789697	1.11922e+16	5.89412e+09	-3.26948e+11	1428146292022964	5.42452e+10	1.94541e+11
154.097	C7H6O4	154.026	[M+H]+	-1.50865e+16	-1.60444e+11	1.02309e+16	-5.90087e+10	-1562209477271588	-1.48791e+16	-5.62888e+11	-4.46657e+10	-1.00941e+16	9.77023e+06	4.00689e+10	3.8112e+10	-1.04288e+16	-1165854148257226	-1.25525e+10	-1081847211390828	-1.52017e+11	3.48823e+10	-1.94873e+11	-5.41973e+11	3.96065e+10	1.13285e+16	3.34182e+10	-5.76042e+10	-9.21289e+09	-1171294673653761	9.09194e+10	3.0262e+11	3.20517e+10	-6.09771e+10	-1.13822e+16	2.60008e+11	-4.89436e+11	-1287050862976342	-9.11178e+10	1.1686e+16	2.43958e+11	-1.14763e+16	6.08198e+10	-6.51506e+10	8.01934e+10	2.0406e+16	1.0266e+16	-1501462859845007	-9.09539e+10	-1.18452e+16
155.034	C8H10O3	154.062	[M+H]+	-1.04124e+16	-9975366414615716	-1.18152e+16	-1227093262864437	-1.28262e+16	-9448225065485440	-1.20569e+16	-1.36575e+16	-1.3959e+16	-1.23936e+16	-1.14719e+16	-9077326855730442	-1.36032e+16	-1.07886e+16	-1.7493e+16	-1.44236e+16	-1260868958283902	-1.55005e+16	-9938790417991228	-1.14884e+16	-1.43259e+16	-1.06051e+16	-1.05939e+16	-1.06969e+16	-879741447735817	-1010730363383873	-1.03229e+16	-1.22654e+16	-1.66794e+16	-8142347984949894	-1.24213e+16	-1.21544e+16	-1.17433e+16	-1000027463751836	-1.76153e+16	-1.11513e+16	-8911195032743832	-1.15128e+16	-1630941052727021	-1.55631e+16	-1.05244e+16	-1322192032186316	-1.38078e+16	-1.07818e+16	-1.41737e+16	-1323860112827091
155.071	C9H14O2	154.099	[M+H]+	-1.44721e+16	-4.39562e+10	-2.50361e+16	2.39541e+16	-6.95215e+10	-6.81424e+09	7.27273e+09	1.5557e+16	-2.87227e+16	5031409440193688	1.86216e+16	-9.56687e+10	-524504649036979	-2934591771456205	-2049779755487896	9.47428e+10	7259869015365655	1.59675e+16	3175492864729186	1.13781e+11	2.79621e+16	760801458785404	1.76543e+16	-8.22858e+10	2.97808e+16	3738970068386631	266230794063526	1.46813e+16	-9.15927e+10	1.21654e+16	-1.60973e+10	-8.2523e+10	3146895223983398	3173580895903527	1.11696e+16	-2552621779678965	-1.74971e+16	1.25936e+16	2250403421092985	2291188146000371	2.43432e+16	1532872044223664	1373834402921617	1300883469617757	3119889495124817	-4.69342e+10
155.107	C10H18O	154.135	[M+H]+	-6123716880805721	-6453237375388249	-7489391800408265	-9058024988676146	-5074423833734895	2.33108e+16	4.70748e+11	-1917336757923417	-4194558802321745	-3392999150850923	-2.77713e+16	2216604546799554	2632740824480978	9.15047e+10	-5.05349e+10	3.45357e+16	3771130795892745	-1.73768e+16	6.27615e+10	-5075172475370419	-2.31409e+16	-6412478688291312	-8005826103027712	-8292412352917077	-3.8954e+16	-7314104159982827	-5545789264113192	-575868891050782	-8877848678067214	-4082583787286091	5.23515e+10	-4.94289e+11	-1.98585e+10	1.59805e+16	-3.13599e+16	-2.44673e+16	-3.03944e+16	-5200811192598229	-3432714107734769	1.2759e+16	1.68701e+16	1.01469e+16	-1.7709e+16	-2.64588e+16	-8498413149867941	-3.7063e+16
156.039	C3H3N6O2	155.031	[M+H]+	-2.37679e+16	5.6685e+11	-4.90755e+10	-6.25166e+10	-1.03835e+16	-8.0874e+09	1442696848926884	-2.52412e+11	1.83214e+16	-2.3683e+16	-1.61921e+11	7.56968e+10	2.90757e+11	-1602547036605364	-1.84042e+16	-5.27165e+11	-5.75293e+09	-1475825394157467	7.4608e+10	3.82508e+11	2.20131e+10	-1.77529e+16	-1.90064e+16	5.83731e+09	-130401784974565	-1.27546e+16	-2.57777e+10	7.98874e+09	-1.19217e+16	-8.26208e+09	-1.77153e+16	-1.7512e+16	-4.02402e+10	1.74761e+16	-1.11992e+16	2.05588e+11	-5.88074e+11	-1629358040398307	-1.1891e+16	-1.45659e+16	-337251303956807	-1.08189e+16	-5.85096e+10	-1772586069998458	3.5631e+10	-2049408537481501
156.066	C8H12OP	155.062	[M+H]+	5.43798e+10	-1.30152e+16	-9.58661e+10	-4.15251e+10	2.1042e+10	-8.05905e+10	-6.64809e+08	1.91982e+11	1.17152e+16	-1.55028e+16	-3.11751e+10	-7.77281e+10	-1.38256e+11	-8.37013e+10	7.45303e+10	6.49635e+10	-3.46709e+10	5.34713e+09	5.88938e+11	1.2069e+11	4.27141e+09	-1.22832e+16	1.06004e+16	4.39087e+09	-3.3698e+10	-1.22019e+16	-8.70227e+10	3.29253e+10	-6.07462e+11	1270955926835338	7.48356e+08	-2.91256e+11	-5.73375e+10	-6.68388e+09	-1.60814e+11	-3.24588e+11	-5.56919e+11	-7.72825e+10	-1574684978725015	2.13074e+11	8.67785e+10	6.90098e+08	-4.57493e+11	-5.11165e+11	3.61826e+11	3.62e+10
156.081	Unknown			-3.40298e+11	1.53449e+10	-5.60269e+10	7.44032e+10	-7.32134e+10	4.87154e+11	-1.37904e+11	3.07933e+10	-3.86695e+11	-7.06566e+10	-6.61238e+10	4.38144e+10	1.88587e+11	5.21996e+11	-9.45113e+10	-1103499086743294	-4.44504e+09	-1.83023e+11	-5.1844e+10	-8.03693e+10	1.18128e+10	1.94522e+16	-4.9291e+11	-6.0516e+11	-1.84207e+11	-1.55294e+11	6.97353e+10	-4.96432e+10	1.6748e+11	-1.24253e+10	-2.62753e+11	-7.97798e+10	1.5805e+11	2.27044e+11	9.12868e+10	-5.07946e+11	5.2025e+11	-8.14667e+09	-5.59853e+10	3.06431e+11	-2.23661e+11	-1.26912e+11	5.61684e+10	-4.60778e+09	2.3618e+10	4.3336e+10
156.109	C4H15N2O4	155.103	[M+H]+	-3.30737e+11	-7.16839e+10	-1.21361e+16	4.90846e+11	-2.11836e+16	5.30905e+10	6.52013e+09	-8.09494e+10	-4.65043e+11	-1.97887e+10	2.71136e+10	3.8428e+10	-7.5087e+10	-3.35357e+10	-2.05273e+10	-1.42306e+11	1.7133e+16	6.45177e+10	1.93202e+16	1.64166e+16	6.39856e+10	-8.44187e+10	-4.26747e+10	-8.66393e+10	-1.86751e+16	-1.12371e+16	-3.94342e+10	-5.57645e+11	-1.56691e+16	-1.64322e+16	-4.50255e+10	-1.23693e+16	-7.91061e+10	-6.16065e+10	-7.52345e+10	-6.09882e+10	5.51104e+10	-6.96424e+10	9.05188e+09	-2.41637e+11	-7.80185e+10	-1.28283e+11	2.05598e+11	-5.7361e+10	-2.28636e+16	9.02589e+09
157.013	C6H4O5	156.006	[M+H]+	-2504395881468023	-3051363485856766	-3.0369e+16	-2.98004e+16	-3610765388897874	-2.78811e+16	-3384271276317012	-3.73333e+16	-3.27983e+16	-3.39746e+16	-3925737563801782	-3.00875e+16	-3.48004e+16	-3.5946e+16	-2969357106891911	-3.51364e+16	-2861735646038824	-2849013234805263	-2.81582e+16	-3411091572455907	-3.19201e+16	-2712524300753333	-3861554923824624	-3.83298e+16	-3598194411951104	-3032820301860001	-3.29378e+16	-3054052998267491	-2.98612e+16	-3628661013790793	-3.47923e+16	-3203438912508391	-3.67237e+16	-3367389862299626	-3.38382e+16	-3991495988962694	-4218559072201422	-3.79706e+16	-3789130263388979	-3.1877e+16	-3.36746e+16	-3565259767698413	-3.60932e+16	-2.91934e+16	-3.71569e+16	-3701649047852036
157.05	C7H8O4	156.042	[M+H]+	-3.38798e+16	-1.33518e+16	3831178616575531	2.88376e+16	8285865678096666	1.06959e+16	1.08222e+16	-1.25729e+16	-994315963640524	-7140586115953473	6.61587e+10	-6175769279095633	4.28421e+16	-7062186284041289	-7668638717318599	-3634208178570908	5481216191559474	-2340140358503967	-4813432239091364	1.85822e+16	3260998548617472	4.34091e+16	-1.76281e+16	4.33399e+16	7335996905718234	-3.13883e+16	-4056854395853293	1.68343e+11	-1.26427e+16	5396615083421291	-5775253845883982	-8762005942739293	-8322970446366373	-2.66788e+16	-7851584339196166	-1.56434e+16	-1041845950350312	-3.11899e+11	-7133226004024801	-4662763339090825	-4887373789726757	-2.81599e+16	-5429659473094595	2.63059e+16	4391197970242122	3.12411e+16
157.123	C9H16O2	156.114	[M+H]+	-4784020965734187	-2.8705e+16	-4.55958e+16	-5951584519106046	-6735982710183094	3.63586e+16	-2.4887e+16	-5.44411e+10	-2.98145e+16	4.85238e+16	-3.14262e+10	2.36124e+16	2868444408964388	9642486548199768	2.38417e+16	8244943164061325	7106917740645202	5059103484374161	2558608156935302	5.08685e+11	-6542682917594078	1.45505e+16	-6891518685748221	-3943279724578988	-6718693050112717	1.64019e+16	-1.26238e+16	-6372038762717039	-4394392980890602	-4.57359e+16	-2.38582e+16	4.33387e+11	2.08341e+16	3288826251158297	3.661e+16	-581218359244122	1.06979e+16	1592778296802544	2744113960878383	4573471002287874	2354489209735397	1.85266e+16	2.13686e+16	51935344164597	-3133009620402277	-2626021658839739
158.018	C2HN6O3	157.01	[M+H]+	-7635034464313151	-771107568422187	-9406232569459366	-9565911598794514	-7846731275999719	-7089410071984773	-7225300152670583	-6908408220512021	-9679546102654276	-1.01054e+16	-8979292989382964	-7306422700347117	-6358830698861423	-8769055628510677	-9225117113921976	-9110764559906544	-9028389575543556	-9309107336060744	-9801053221450886	-797172684727278	-9986198021997564	-6502117137245087	-9557678485394858	-7930867842644001	-9646995917512542	-8163506007307034	-6754957569483876	-6682299720120553	-9034692720712984	-8024952791477712	-8850499366590313	-8272408326701593	-990817566248266	-870324267107577	-8341184972588071	-1131676990827152	-8631161261061088	-7324578711192164	-7798503228154475	-8951075857850941	-8451082175713843	-947784813121519	-7558744471802955	-7653328033668918	-1.00016e+16	-9076986256517034
158.052	C6H9N2OS	157.043	[M+H]+	-3.17183e+11	-5.51981e+10	204602993687188	1787716665176027	7.53668e+10	4.20504e+10	7.746e+10	-1.21072e+16	-1.11039e+16	-1.42314e+16	2.97808e+11	-1442301311424879	1.79486e+16	5.9886e+10	-1.05969e+16	2.73701e+11	1.65896e+11	-1.55366e+16	-2.25925e+11	7.02571e+10	2.1169e+16	1.09623e+16	-1518588066343092	1004705564195997	1.20826e+16	-2.93097e+11	7.24683e+10	-2.57162e+11	4.93683e+11	-1634771298831099	-2.09694e+16	2.7864e+10	-1.56316e+16	-1.5598e+11	-2881822015320789	-2191503999373328	-1.06273e+11	-6.661e+10	-7.31052e+10	8.72003e+10	-2.94221e+11	-2.26666e+10	-1.88077e+16	-2.83378e+11	-9.42475e+10	-3.35128e+10
158.124	C4H17N2O4	157.118	[M+H]+	3.31519e+10	-1.26514e+16	-1.37424e+10	-5.81837e+11	-1221678935192901	7.29812e+10	8.21212e+10	-9.17698e+09	-2387248343207176	2.34059e+11	1.18412e+16	1.01727e+16	2.19744e+11	-8.02674e+10	-8.20567e+10	1.36961e+16	4.87378e+10	-1.10143e+16	8.97988e+10	-4.80628e+10	-7.08649e+10	2.31933e+16	-1211531024828804	-1.19643e+10	1164359632059046	2.66335e+10	-1.64839e+11	1.25094e+16	-1290563275631552	1.42353e+16	1.18319e+16	-2.54568e+10	1062615619954535	1.24515e+16	1.27903e+16	-1.06106e+16	1442642690371622	-2.28371e+08	-1.30319e+16	-6.48309e+10	-3.05118e+10	9.76449e+09	1.64055e+10	2.16366e+16	3.3746e+10	-4.88018e+10
159.029	C6H6O5	158.021	[M+H]+	-1.50307e+16	-8952910134897157	-9686778935164286	-7316209383166211	-5091282219054222	-8767268991870247	-1.30425e+16	-1.61046e+16	-2432165293147201	-1.49601e+16	-6915161931409924	-1.65708e+16	-4865603683998493	-1.77489e+16	-1.33851e+16	-1.14651e+16	-1013892429694227	-1.29794e+16	-1.18066e+16	-5066194569976895	-1050477071278491	-1930641685013723	-1.31275e+16	-3.89207e+16	-2.23564e+16	-1.54445e+16	-1.37645e+16	-5622171278823473	-5913968531888053	-1.28288e+16	-1.1557e+16	-1.25735e+16	-1.85159e+16	-1645618303501989	-1.88537e+16	-1.17788e+16	-1.55515e+16	-1.56865e+16	-1.04305e+16	-1953871083474182	-1579370952839887	-1.19142e+16	-1808112768319381	-1.79568e+16	-919532677888843	-1.1995e+16
159.066	C7H10O4	158.057	[M+H]+	-167695109900369	-2.85835e+10	1.94371e+16	-5.42168e+10	-1.13923e+16	-1018342037476909	-9.97503e+10	-2.51625e+10	-4.8557e+11	2745650411903784	1.04165e+16	6.40402e+09	4.38486e+11	9.88045e+09	-1.53228e+11	1284633427757996	4201886627502073	1.2227e+16	5.50489e+11	-2.13451e+16	-9.91187e+10	5.2635e+10	2.41246e+11	3.84719e+16	2944989445287857	-6.5455e+09	-1.75521e+16	5.43907e+11	-1.848e+16	3.3222e+16	1.43133e+16	1.89937e+16	121837962184429	1.61582e+10	1.79849e+11	1.53279e+11	-1018190324249546	1619654392723338	-1.36411e+16	1.05265e+16	2.43837e+09	-3.16505e+16	-4.68263e+10	2.01675e+16	-1.62494e+11	7.05437e+09
160.032	Unknown			-1.85357e+11	-4.91106e+10	-1.2926e+16	-8.28249e+09	-3.25793e+10	-4.77234e+11	-2.33854e+16	-8.04707e+10	-3.82116e+10	-1.17012e+16	-7.96803e+10	-1.83111e+16	-147758462776852	-1.21485e+16	-2.09499e+16	-2307200902130829	-1.7851e+16	-2.36327e+16	-1284793771719533	-1035862233150879	-1.47052e+16	-2.65258e+16	-2.21776e+16	5.92807e+09	-1.0398e+16	-2.76791e+11	-7.74779e+10	-5.76298e+10	-1.99907e+16	-4.2285e+10	-323208956969725	-3701895646145816	-4.06524e+10	-2.30664e+16	-2063978468923918	-1646748139286112	-193031094225039	-1920576265310968	-5.67293e+10	-2.04556e+16	-8.76826e+10	-2747346605911395	-2665893170336088	-1.529e+16	2.51198e+10	-1.55298e+16
160.067	C7H11O4	159.065	[M+H]+	-1.54289e+16	-8.14135e+10	-9.57063e+10	-9.62183e+10	-6.20358e+09	-2.96281e+11	-1.20873e+16	-9.81506e+10	6.04935e+10	-1.06233e+16	-1280183662294202	-3.54764e+11	7.57478e+09	-9.50919e+09	-3.05941e+10	-3.15826e+10	4.42106e+11	-3.53326e+10	1.47199e+11	-1.91761e+09	-9.63075e+10	-1.24191e+10	-1.5002e+16	-1.26966e+16	-9.4621e+10	-5.50513e+10	3.2805e+10	-3.17977e+11	2.30271e+11	-1.05333e+10	6.54813e+09	-1.03694e+16	-9.31144e+10	-1508424807798018	1.90934e+11	-2.44355e+10	-4.26249e+10	-1.37691e+16	-1.26692e+16	4.85889e+11	-2.56418e+10	-3.84324e+09	5.2847e+10	-1.90483e+11	-1.41086e+16	-1098964364832527
160.1	C8H16OP	159.093	[M+H]+	6.24255e+08	-5.45365e+09	3.98101e+10	1.06994e+16	-1.10825e+11	-4.87393e+11	8.0834e+10	-6.50634e+09	-2.86993e+10	3.50331e+11	-4.28301e+11	-2.54595e+09	9.39799e+09	-1.71756e+10	5.38399e+09	-1.54111e+10	1.09031e+16	-1.14726e+11	-8.66644e+10	5.62313e+09	-4.34925e+10	-1.44944e+11	4.84047e+09	-9.66585e+10	-6.39462e+09	3.66791e+10	7.92133e+09	7.43574e+10	4.67662e+11	-2.50356e+10	4.82549e+10	-1.99668e+11	-5.04622e+10	5.00622e+09	-9.67278e+10	-1.89335e+07	1.02906e+11	-2.44157e+11	-3.84919e+10	7.28595e+10	-1.89267e+11	4.89036e+09	-3.02985e+11	2.90931e+11	-4.56924e+10	-3.53284e+10
160.134	Unknown			-3.64947e+10	-2.56708e+11	-4.8474e+10	2.83083e+10	-4.03075e+10	-2.90106e+10	1.3643e+11	7.06666e+10	-5.98723e+10	-2.92746e+10	8.52729e+10	-1.5608e+11	5.32061e+11	3.42209e+11	2.81762e+11	6.60522e+09	9.66146e+10	-1.43974e+11	-6.34108e+09	-2.77721e+11	-4.53787e+10	-2.65421e+11	1.52934e+11	3.20743e+10	2.66894e+09	-7.29664e+10	-4.13262e+09	5.32608e+11	8.26845e+09	-5.9425e+11	-6.73814e+09	1.23904e+11	-3.00338e+10	-6.83758e+10	1.26656e+16	-9.14655e+10	4.30221e+10	5.12451e+11	-7.76549e+10			1.96168e+10	-3.2035e+11	8.02202e+10	2.21511e+11	-8.19306e+09
161.045	C6H8O5	160.037	[M+H]+	-7.68172e+10	-1.08355e+16	-6.53366e+10	2.81256e+16	2.59985e+16	-19084406700174	-2.71732e+16	-4.43716e+16	-718845389853652	-1.28143e+16	-1.78982e+16	1.08489e+16	2.21336e+16	-2175089060046688	4.42098e+09	-2.67524e+16	1.01477e+16	2.54265e+11	2.05479e+16	4.5666e+09	-1.83151e+16	-4.58833e+11	-3.35698e+16	4511714127246602	-1535769322234433	-3684680061629003	5.19229e+10	1.97097e+16	-5.8962e+09	1.08035e+16	-7.39899e+10	2.68771e+16	-1.25766e+16	-1.8613e+16	-1.73275e+16	-4.59778e+16	-5715344739490001	-4247365531639194	-4212547074696829	-3562091698840336	-1.61053e+16	1721009408038772	-1.15981e+16	-2.04916e+16	-2.38826e+16	2.4285e+10
161.089	C7H12O4	160.073	[M+H]+	1.68657e+16	-4.63651e+10	7.35776e+08	-9.10443e+10	1.09655e+16	3.04752e+09	1.56416e+16	3.33952e+11	5.58058e+09	1.33943e+16	3.42148e+10	1.9117e+16	1.81936e+16	-1466476001252305	1.00465e+16	2.43798e+16	1.43657e+16	8.76519e+10	3.55849e+10	8.93011e+10	-4.28969e+11	3.72374e+10	1.72264e+16	2.40594e+16	2.94082e+11	-1.50972e+16	-1.94653e+07	6.70297e+10	-2.25472e+10	4.9119e+09	3.03923e+10	5.71778e+10	3.19561e+10	1.09311e+16	7.75986e+10	-1.12263e+16	1.90679e+16	1.28747e+16	-4.18941e+11	-8.20917e+10	-3.51454e+11	2.13278e+16	6.92878e+09	-5.97445e+10	-7.61403e+10	-2.19948e+11
161.12	C11H12O	160.088	[M+H]+	-2.34634e+16	-9.88436e+10	-1341283238782999	-6.00064e+10	-5.04018e+10	4.30091e+11	2.45556e+11	-1.06008e+16	1.06664e+10	8.82893e+10	-2.5051e+11	-1.40703e+16	1.54965e+16	5.85438e+09	-9.15338e+10	5.18599e+10	-9.07008e+10	9.80294e+10	8.65474e+09	-1.71401e+16	-1.34588e+16	5.93015e+09	-1.4077e+16	1.21757e+11	-6.58418e+10	-6.41281e+09	8.39472e+10	6.74961e+10	-3.24687e+10	-1.68168e+16	-5.34001e+10	-1.99168e+16	-2160372884771897	-4.16904e+10	-2.01138e+16	-1.78269e+16	-8.1982e+10	134281237577168	-2149091191538128	-2902355645076158	-1.21588e+16	-1.1211e+16	-163660790587967	1037856156184706	-6.21599e+10	-2.52392e+16
161.153	Unknown			-2.67318e+16	-1927488537788874	-4.22266e+16	-4.43932e+16	-3278302631996924	2.79088e+16	1.74093e+16	3.04078e+16	132171821294165	-1.51053e+10	1.84004e+16	2467614520594262	1585026798489944	2.7231e+16	4.51742e+16	3523969863736681	4490275763465758	4.48627e+16	6.48163e+10	-9.5405e+10	-7.34304e+10	-1.25474e+16	-7.40271e+10	1.77034e+09	-3.33117e+16	-3203749907626924	-2071751851931182	-1.71313e+16	-2.01307e+16	-6.73697e+10	5248011513684456	3.44533e+16	3.75031e+10	2.76475e+16	4.12255e+16	3.07181e+16	2509175711300493	1.2756e+16	2245654198331868	4.33241e+16	2.95336e+16	1.89657e+16	-1.23612e+16	2815458524472788	-5.59325e+09	-1.80937e+16
161.992	Unknown			-3.38776e+11	-9.78409e+10	-1.11173e+11	2.6297e+11	-8.75571e+10	-2.98016e+11	4.27849e+11	-9.63356e+09	1.68142e+10	1.50251e+11	4.25791e+10	-5.05246e+09	8.53162e+10	2.96239e+11	-1239529219501925	3.59609e+10	5.54405e+10	-2.61259e+10	-8.57882e+09	7.59836e+09	-4.83522e+09	-5.69522e+11	-8.15079e+10	-7.89454e+10	-1.01287e+16	-7.73074e+10	3.4483e+10	3.98558e+11	-4.97243e+11	8.33566e+09	-1.13108e+16	-1.0082e+16	-5.70149e+10	-9.75656e+10	-9.82658e+08	1.03386e+11	-6.79098e+10	-2.25125e+09	-1.89159e+11	-1.31831e+11	7.90841e+08	-7.83037e+09	-7.56997e+10	-4.57484e+10	-5.26448e+11	-4.68601e+10
162.046	Unknown			8.07918e+10	5.46083e+11	1.15026e+11	3.18037e+11	-7.6751e+10	-6.96409e+10	-1.02708e+16	-5.91161e+11	-1.24574e+16	-2.86844e+10	1.63678e+16	-4.99811e+09	-3.30222e+09	3.91138e+10	-4.39528e+10	7.03134e+10	9.06817e+10	-1.08779e+16	-1.75819e+11	-9.18086e+10	1314755907326705	1.51904e+16	-9.05653e+10	3.20904e+11	-4.11438e+11	-1.05341e+16	4.64711e+10	2.00345e+16	-4.35804e+10	1.3072e+11	1.57893e+16	9.43889e+10	-4.42839e+11	-1.54715e+16	-2036621243830957	-6.63111e+10	3.13489e+11	-1.8492e+10	-2.85691e+10	3.13615e+10	-3.27272e+10	2.01025e+11	-1.65595e+11	2.89945e+11	1171124702406749	-9.80017e+10
162.086	C6H13N2OS	161.074	[M+H]+	-8.03386e+10	1.40868e+11	1.35194e+11	4.23968e+10	8.93102e+09	-2.52964e+11	4.86016e+11	8.54353e+10	6.15778e+09	-7.04543e+10	6.11208e+10	-6.71261e+09	-1.02022e+16	-6.47866e+10	-3.74462e+11	7.70145e+09	-2.04331e+09	2.43291e+10	-5.48431e+09	5.39096e+10	6.68013e+09	7.06283e+09	3.63962e+10	1.882e+11	-2.06953e+11	-4.13789e+10	7.05925e+10	1281910409299525	-2.79987e+11	1.36163e+11	-2.98008e+11	-3.32475e+10	-3.11496e+09	2.89289e+11	1.64688e+11	-1.87635e+11	4.09126e+10	-2.18944e+11	-3.12846e+10	9.57786e+10	1.19414e+11	2.52108e+11	-8.56532e+08	-2.90758e+10	-5.03851e+09	4.12299e+10
162.153	C8H18OP	161.109	[M+H]+	-2.96014e+11	-1.57307e+11	-2.44003e+11	-3.26479e+11	-7.71391e+10	6.76974e+10	-1.11627e+11	-6.93096e+10	-2.13126e+10	-2.33947e+11	7.12974e+10	-3.90299e+10	1.1524e+16	2.21947e+10	-4.31564e+10	2.87149e+11	1.29639e+16	3.31713e+09	1.55903e+10	2.70135e+11	-3.67554e+10	-8.98138e+10	-3.46183e+11	-7.44742e+08	-1.49125e+11	-1.17536e+10	-3.65248e+10	6.17439e+10	-2.07426e+11	-2.05127e+11	1.51258e+11	-5.94373e+09	1.94931e+11	-1.73985e+11	3.31606e+10	-2.64816e+08	9.73993e+09	2.45259e+10	-8.23611e+09	4.35378e+10	4.69023e+11	2.10512e+10	6.80205e+10	-3.97843e+11	1.55475e+10	-6.88277e+09
163.02	C12H2O	162.011	[M+H]+	-4273059702273232	-8455514572828591	-9642901235541440	-1.00067e+16	-8788255891589176	-9004282647894091	-1.06541e+16	-1.06037e+16	-1260875397493321	-6831547713518748	-6803508137603834	-1.19737e+16	-9759792345713120	-1.14134e+16	-8977699898496463	-1061035808019797	-6347938842594589	-1.09549e+16	-7637133096570561	-7475904455377345	-1.06463e+16	-8528685250566541	-6536728042883262	-6481799909081529	-1.466e+16	-1265896608971773	-1.04129e+16	-9564427765389772	-1.03165e+16	-889624337143579	-1.03735e+16	-9609349550678896	-1.27059e+16	-1.24384e+16	-8594957557843102	-1.53523e+16	-1.62851e+16	-1.39936e+16	-1.29807e+16	-1509705815051162	-1.1209e+16	-1.06031e+16	-9939352460600416	-6672114062971374	-1.04037e+16	-1.11591e+16
163.04	C9H6O3	162.031	[M+H]+	-2.72407e+16	8.21518e+10	5137594723630262	-1378008210081022	-3906310607575819	7935697563990901	2128954283549256	-5404383130412499	2.87602e+16	2.90088e+16	-6044187202238482	-2.77401e+16	-4514654698188486	-3.33586e+16	-1.58037e+16	-4.69246e+16	-2846653666044724	3586349032719538	-2.70415e+16	-8233553681480654	-3.80987e+16	7298599750656248	-4.21642e+16	-1595692087639669	5658157721831342	6532598377199522	4998367141061527	5505507456843584	-6233791990265525	-8.48356e+10	-6680229813578187	-7669849878090135	4676869550256785	1.15496e+16	6.29268e+09	-1.38952e+16	7908147555982237	1.12069e+16	3.48399e+16	-6619829603070337	-6204510905418043	4897697261916217	1.32716e+16	-1.04239e+16	-7.49173e+10	-349965276826944
164.043	C6H12OPS	163.034	[M+H]+	-3407139809322463	-1.95917e+16	-3728177761261747	-3.69235e+16	-4.05149e+11	-9.83047e+10	9.12967e+09	-1.99183e+16	3.9441e+08	2310386854592894	-5.61628e+10	-1770564145489647	4.64111e+09	-2708530400756925	-1229168074134302	-2.54095e+16	4.9135e+11	1.02657e+16	-5.91358e+10	8.12263e+09	-7.97403e+09	3.56967e+10	-4.88546e+10	-353451670450311	-1961383829723693	-2.59434e+16	-3.16919e+16	-1.07311e+16	-2.30115e+16	5.37529e+10	-8.74217e+10	2.09676e+11	-9.76325e+10	-2.31461e+16	-7.93523e+10	-3126678751146205	-2.42008e+08	1.55288e+16	-6.6294e+10	-4.87571e+10	1204128312189412	2.29564e+10	6.93567e+10	-2.30914e+16	-1.73413e+16	-5.75806e+10
164.114	Unknown			-1.57072e+10	-7.97808e+09	-2.67399e+10	3.63555e+11	-2.54384e+11	-3.63744e+10	2.60309e+11	-4.73322e+10	-2.57237e+11	-1.33507e+11	2.52003e+10	3.58923e+11	5.59107e+11	3.15234e+11	-6.57409e+10	6.49162e+10	1.07955e+11	6.76359e+09	3.679e+10	4.33762e+11	2.12446e+10	1.00055e+16	-9.02097e+09	-1.48805e+16	-9.02017e+10	-6.24048e+09	3.59172e+10	1.01581e+11	-5.40368e+11	-9.94493e+10	-1.13305e+16	-7.01222e+10	-6.8202e+09	4.43366e+10	7.36659e+09	2.47531e+11	4.91083e+10	2.26583e+11	6.70097e+10	-1.73287e+11	3.66504e+10	7.23788e+10	-6.36444e+10	3.91593e+09	-1.02111e+11	-1.40388e+11
164.141	Unknown			8.40422e+10	7.29583e+10	6.51076e+10	2.53978e+11	-2.65074e+10	2.63176e+09	4.68089e+10	7.24246e+10	1337105247226349	-4.04211e+10	4.72152e+10	1.26201e+10	6.44774e+10	6.85792e+10	5.35399e+10	6.44331e+10	7.51465e+10	-1.99567e+11	-5.58728e+11	-6.3386e+10	-1.74752e+10	-1.93744e+11	-3.23119e+10	-3.4006e+11	-5.62072e+09	1.90659e+11	9.80551e+09	9.98513e+09	-5.48916e+10	-3.80864e+10	-7.27991e+10	3.12124e+09	-2.01424e+10	2.33447e+11	-5.06809e+11	-1.52942e+11	4.14506e+11	1.78114e+11	-7.36631e+10	-1.32144e+10	2.39663e+11	-6.30864e+09	7.27706e+10	2.60723e+10	-5.96942e+10	3.17667e+11
165.024	C8H4O4	164.01	[M+H]+	-9.69086e+10	-1.24387e+16	-2.43495e+16	-1099194803276431	-1.11868e+16	-4.59241e+11	-1.86326e+16	-9.91167e+10	5.68206e+09	4.29128e+11	2.6507e+10	-8.43656e+10	-2.85385e+10	-2.20456e+16	-1.89706e+16	-2562414549845257	-6.59446e+10	-1.63066e+16	-2.54864e+11	-1.08758e+16	-9.05026e+10	-1.17539e+16	-1613729419737732	-1.28633e+11	-1.9775e+16	-4.70016e+10	-1.70921e+16	-6.5446e+09	-1.04774e+16	1.78253e+11	-2.23974e+16	-2465929967369338	-305912892192701	-1.65725e+16	-1274330411526331	-2.56122e+16	-1696261416361958	-9.97349e+10	-5.50022e+10	-2.30235e+16	-1.13839e+16	-2615289012624722	-1292160225296133	-8.42397e+10	-4.53908e+11	-1.79449e+16
165.055	C10H12O2	164.083	[M+H]+	6.09487e+09	4.27924e+16	1768136360949888	1989842310690139	2847833983326189	2682817146547438	19475483131552	9.07121e+09	2903340481189842	3446983555568054	2111395295172607	1.9642e+16	3319961540672739	-3.07085e+10	6.02912e+11	2242611063943481	3.9855e+16	1.02659e+16	2.54042e+11	4.72966e+16	1.01602e+16	107528406351063	1.51349e+16	1.89503e+16	9.11636e+10	3.09407e+16	3.54943e+16	4.59649e+16	2978355721213067	7.6935e+10	8.15327e+10	-1.653e+16	1.96602e+16	1528438287020789	3476015805464819	2204386597511286	3134342768404772	3014613565982087	1.05669e+16	1901982004113463	-3.23148e+09	1.54702e+16	2.33076e+16	3901768435129946	2.5383e+16	2.43304e+16
165.164	Unknown			1.42591e+16	1.93994e+10	-1.78386e+16	7.8882e+10	2.10134e+11	9.39374e+09	2342759154129138	-5.49211e+11	-1.6148e+16	5.14935e+09	1.08862e+11	9.74241e+10	-1.37974e+16	-1343015954597196	-6.62446e+10	2.55487e+11	-1.2461e+11	6.89187e+09	1.14038e+16	-1.05191e+16	-1368071903300105	7.76022e+09	-5.50877e+10		-4.30436e+09	2.22777e+11	-4.82585e+10	3.73185e+10	-2.7225e+08	2.34753e+16	7.47618e+10	2.42198e+11	-1.45213e+11	-1.54154e+16	-3.46348e+16	-3.0038e+11	3.02733e+10	-1458293902989339	-9.91571e+09	-1.08627e+16	-8.10116e+09	-1.6789e+16	2.82732e+10	1449262384208578	6.05607e+11	-7.19237e+10
166.034	C4H7NO6	165.027	[M+H]+	-6.15729e+10	-1.43495e+10	2.51965e+11	1.02565e+16	-7.23766e+10	-1.80177e+10	5.3411e+11	1.45603e+11	-3.93029e+10	-8.43331e+10	-1332563692745556	4.88202e+11	-8.4541e+10	-5.03714e+10	-1.47323e+11	-7.65808e+10	-1.76519e+10	-5.1146e+11	-6.31315e+09	-1.05927e+16	-1.0966e+16	4.63304e+09	-2.66565e+10	2.97534e+11	-1.09534e+16	-1.10508e+16	-1646119055425401	-9.21798e+10	-1.01769e+10	1.18456e+16	-2.52367e+11	-8.76784e+09	1.5448e+11	2.24275e+11	-4.02212e+11	-5.43202e+11	-1.22606e+16	7.38498e+09	5.02301e+11	-2.76237e+10	1.16007e+09	-4.67989e+11	-1.02499e+16	1.63507e+10	2.04014e+11	-5.00011e+11
166.056	C9H10OP	165.046	[M+H]+	1.44638e+11	2.10964e+11	-5.02612e+10	-2.33636e+11	-7.78839e+10	-6.23438e+10	5.76837e+11	9.21233e+10	5.18398e+11	-4.57487e+09	1199924108929312	-4.91257e+09	6.20702e+10	1.0078e+16	5.94922e+10	9.99074e+09	1512131665411991	1371103538777552	2.42526e+11	1.73889e+09	1.52442e+10	7.86584e+10	-1.59922e+10	1.21417e+16	7.79193e+10	8.61889e+10	1.01054e+16	-1.16544e+09	-1.8396e+11	3.7359e+10	-5.68458e+10	1.34528e+11	3.37618e+10	-2.55484e+11	-4.2602e+11	-8.30097e+10	9.67206e+10	4.80757e+10	-2.19164e+11	1.20049e+16	-3.26092e+10	4.71569e+10	-3.11191e+10	3.12606e+11	2.5499e+10	9.68942e+09
166.087	C9H11NO2	165.078	[M+H]+	6.11172e+10	4.41401e+10	3.65524e+10	-1.2456e+11	4.68718e+10	5.86208e+10	-3.3461e+11	3.14088e+10	-7.50136e+09	6.08186e+09	8.13745e+10	3.95068e+10	4.85041e+10	-1.22947e+11	3.3519e+10	6.29461e+10	-5.14321e+11	-2.86473e+10	3.00145e+11	-8.09644e+10	-6.68475e+09	-3.63703e+09	1.37296e+11	-3.59604e+10	-1.07902e+16	-4.04412e+11	-1.82351e+11	3.135e+11	8.29908e+10	1.45805e+11	3.3104e+10	-4.58013e+10	-9.02427e+10	-1.91148e+11	6.10296e+10	1.04088e+16	7.87944e+10	-5.01235e+11	-2.48373e+11	2.12649e+11	2.71408e+11	-1.1568e+16	-1.41471e+11	-6.14146e+10	3.08714e+09	5.55343e+09
166.123	Unknown			6.144e+10	-8.62966e+10	-9.50429e+09	-9.78176e+09	-1.01976e+16	6.14567e+10	1.00636e+16	-1.34657e+10	-2.4945e+11	1682119322335392	6.88322e+10	3.40636e+11	2.71672e+11	4.37989e+10	5.7934e+11	1.56677e+10	4.54315e+10	-1.11628e+11	1.01241e+16	1.2805e+16	-9.47061e+10	7.49988e+10	-3.52534e+11	1.36483e+16	2.73435e+10		6.60598e+10	1.34035e+16	-2.95641e+10	-4.90639e+11	-2.14177e+10	1.20967e+16	2.96494e+11	7.77406e+10	1.11981e+16	-3.97085e+10	-1.31712e+16	4.90383e+10	6.55684e+10	1.92697e+16	1.22759e+16	2.70435e+10	8.31809e+10	3.8609e+10	-6.53757e+10	8.50704e+10
166.169	Unknown			4.61383e+10	-2.76943e+10	-4.12036e+10	7.31172e+10	4.70379e+09	-3.77835e+10	-6.15436e+10	-6.25378e+07	4.22126e+10	6.15288e+10	2.83783e+11	-2.59373e+09	-6.57631e+10	3.23729e+10	-3.19168e+10	-1.97255e+11	4.91143e+10	-8.05421e+09	-9.40453e+09	1.81214e+11	5.83322e+10	-1.80387e+10	-3.70596e+10	-6.25353e+09	1.81354e+11	-7.23105e+10	-5.86203e+10	6.05226e+10	6.38074e+09	4.39491e+10	6.79385e+10	-5.3959e+11	-3.24622e+11	1.0124e+16	5.60607e+11	-5.32407e+11	-1.48705e+11	-5.89181e+10	-2.27545e+10	-1.26944e+11	2.59855e+11	4.45349e+11	5.26899e+10	1.84278e+11	-2.55934e+10	2.98399e+11
167.033	C6H4N3O3	166.025	[M+H]+	-1.41855e+16	-5.60393e+11	-3.9021e+16	-2.47183e+16	-1433983547888644	4.56769e+10	-3.76739e+16	-3542421604593015	-1.69091e+11	-2.5193e+16	-3168141156685983	-1.52464e+16	-4.71272e+10	-1.80434e+16	-2464681282343707	-1.18747e+09	1.89797e+16	2.59138e+11	-2927429176982875	-1315747552497505	-2.1216e+16	8.73905e+10	-2.80046e+16	-1.58739e+16	8.98195e+10	2.41577e+11	-5.5603e+10	-2.83717e+10	-4.99428e+11	-1.62955e+16	-1.31048e+16	-1.02114e+16	3.6964e+10	1.88955e+11	1.29826e+16	-3037116165909258	-2.10145e+16	-218073832193591	9.75011e+09	-1.5539e+06	-1.12576e+16	-2684800384064913	-1.90015e+16	-3.73134e+11	-1306227117647222	-4.76742e+16
167.057	C5H10O6	166.047	[M+H]+	-3075983345408968	1.04685e+16	1.07818e+11	-8.86514e+09	-391120900339729	-1067813128193722	4.4961e+10	-2.35919e+16	-4.06545e+16	-4.89282e+11	1.18418e+16	-3.17456e+11	7.29786e+08	1.04599e+16	-7.88942e+10	-103663652642123	-2.5812e+16	4.10383e+16	-2.59628e+16	-1.28464e+16	-8391982323670485	-2.81774e+16	-6.01309e+10	-4.20593e+16	-9.92479e+09	-1.76005e+10	1.25755e+16	-7.0128e+10	9.57679e+10	6.28952e+10	1.09516e+11	-8.70341e+10	-4.79857e+11	-4.36598e+10	-4508812155592668	-2954512768551217	-1.54505e+11	-2.28948e+16	-4.64331e+16	-2.98757e+16	-3.86297e+16	7.10325e+09	-4.57349e+10	-483938141084341	-3199292272534236	-8.70888e+10
167.072	C6H14O3S	166.066	[M+H]+	1.38813e+16	1.69937e+16	1.95652e+16	4.35325e+10	-1.07145e+11	-9.09544e+10	9.97771e+10	-1.55645e+11	1747622934152697	-2.13472e+16	6.66379e+10	8.11532e+08	-1.24456e+16	-3.50132e+10	4.03291e+10	3.56446e+16	1.00829e+16	-2.37948e+16	-9.87133e+09	1.76706e+11	-8.46876e+10	-2.18761e+11	-1488272054730273	1.08091e+11	1.19413e+16	8.2708e+10	-6.49881e+10	1.77212e+16	4.91938e+08	2.50311e+11	-7.97653e+10	6.56958e+09	1.10647e+16	-2.59428e+11	-1234775387646157	-9.14932e+10	2.26136e+16	-1.52322e+16	2.27054e+16	7.4637e+10	1.54476e+16	6.42993e+09	1.38559e+16	1.79889e+16	2295086084067371	2.18322e+16
167.108	C10H14O2	166.099	[M+H]+	-1.54377e+16	-7.23842e+08	4.37782e+10	-5.93518e+10	-8.87995e+09	-1.0385e+16	-5.90141e+10	2.11127e+16	-7.85956e+10	1.39152e+16	8.90204e+10	-2.40319e+11	7.3452e+10	4.71562e+10	1.9695e+10	-2.89842e+16	-1.01877e+16	7.89534e+10	-1.09446e+16	1.79064e+11	6.72383e+10	2.08672e+16	1.22229e+16	-1.49074e+16	-1279422245239548	1.75546e+16	9.45433e+10	-6.89725e+09	-3.67911e+11	-9.09584e+10	6.89585e+10	4.54228e+11	-5.75716e+10	-5.37888e+10	5.18828e+11	2.17779e+10	6.56267e+10	1.33628e+16	-7.61762e+10	1.04579e+16	-5.9109e+10	-3.05272e+10	-1.72119e+16	-5.73026e+08	-8.58914e+10	1.03398e+16
168.026	Unknown			6.6027e+09	3.1806e+10	-6.65078e+10	-4.46671e+10	3.49267e+11	6.5609e+10	-1.85085e+11	-5.29221e+11	-6.36517e+09	3.56093e+10	1.97614e+11	-3.89506e+10	8.03372e+09	-6.40435e+10	-7.9083e+10	-4.50423e+09	-5.09867e+11	-1.19832e+16	-2.90902e+11	-8.50107e+10	-7.14224e+10	5.84679e+10	-3.64856e+11	-5.27706e+10	-1.03875e+16	-2.70163e+11	-6.78428e+10	-1.88904e+10	-4.89505e+10	-3.5317e+10	8.22142e+08	4.2361e+09	-7.91797e+10	-7.06698e+10	2.03728e+10	4.91409e+10	1.44622e+11	5.41829e+11	-6.20218e+10	-4.45796e+10	-3.78944e+10	1.47698e+11	-3.57363e+10	-2.11825e+09	-5.31672e+10	-4.95969e+11
168.041	Unknown			-1.10606e+16	-5.81339e+11	-9.81789e+10	-1.01007e+11	-1.33242e+16	1.41531e+10	-1.03407e+10	2.71166e+11	6.90234e+09	-7.95627e+09	-6.90762e+10	-1.47651e+10	8.01017e+10	1103146912986208	2.02737e+11	-5.82041e+10	4.27059e+10	8.42354e+10	4.45176e+10	1.62551e+16	1015364546551286	-1.05973e+11	-4.68575e+11	-1.03888e+16	7.78061e+09	6.19866e+10	-1.00748e+16	3.86039e+11	-1.95609e+11	-3.57632e+10	-2.14941e+10	2.4861e+11	1.22018e+11	1.09235e+16	-6.04125e+10	1.85049e+11	-1.07864e+16	-1.69127e+11	-8.676e+10	3.54145e+09	2.91057e+10	-2.7071e+11	-5.87503e+10	3.52249e+10	-4.55198e+10	-9.04196e+07
168.062	C8H9NO3	167.058	[M+H]+	-9.4157e+10	-2.21198e+11	5.73586e+11	6.05187e+10	-4.55813e+10	-8.74848e+09	2.01665e+11	-8.87453e+10	-1.55273e+10	4.64278e+09	-4.44151e+10	-8.01019e+10	-1.23309e+11	1.02873e+11	-4.8607e+10	3.38412e+10	-3.14694e+10	4.19828e+10	5.56836e+10	-4.2894e+10	-110020983835858	-7.6442e+10	-2.79693e+10	-1.7899e+11	-2.88032e+10	-6.65571e+10	3.51726e+10	7.78093e+10	-1.76448e+11	5.49566e+09	-1.73765e+11	3.43304e+11	7.631e+09	-3.28008e+11	-2.78612e+11	1.57464e+10	3.62739e+11	7.36888e+09	7.75191e+10	3.99149e+09	1.03301e+10	-3.54007e+10	4.04137e+10	-2.86002e+11	3.56349e+10	-4.44725e+10
168.078	Unknown			5.37282e+10	4.0828e+10	-6.26809e+10	7.24754e+10	-5.99965e+10	-2.19207e+10	-2.56817e+09	3.76862e+10	-1.0467e+09	-2.16086e+09	-4.78443e+09	4.25643e+10	-1.89734e+11	-7.32325e+10	-2.59414e+11	8.46637e+09	-1053041653049471	3.60453e+10	1.72973e+10	-2.67439e+11	-3.26507e+10	6.94448e+10	-8.69952e+10	3.45195e+11	-3.91506e+10	3.11965e+11	6.73028e+10	4.67997e+10	-3.33191e+10	-1.45294e+11	1.82704e+10	1.92654e+11	6.59104e+10	5.63699e+11	-9.74604e+10	-6.91549e+10	-2.49855e+11	-9.79697e+09	-5.66159e+10	5.66299e+09	-1.15902e+16	-4.87374e+11	8.96739e+08	-9.42881e+10	-6.25947e+09	-4.57708e+10
169.013	C4H9O3PS	168	[M+H]+	-3712666510996632	-4.85437e+16	-5557190228151002	-5174872248209159	-3930597623476202	-4309783363552651	-5544699872395637	-4.20097e+16	-4.70767e+16	-2547238174268338	-3474729538023441	-3035941048819459	-4472096262934447	-4646010730064492	-4295821768043216	-3.91661e+16	-4650462930769709	-3.69313e+16	-3663062210708546	-4.33944e+16	-3183837385804132	-4020911378554582	-5894801388984872	-4674471796599078	-5755837470308887	-283181015913612	-3839418291006992	-312211131809818	-3640448344182888	-5187174322518603	-3.50151e+16	-4.40775e+16	-6001698256499349	-4.66985e+16	-5196570847518355	-752324231689039	-5094435700355613	-4682732137992361	-5935650024731579	-4604040988097557	-5343267827234398	-4628873324443736	-4.84823e+16	-5011175793217179	-4.20933e+16	-3881961940728675
169.05	C9H4N4	168.043	[M+H]+	-1.53512e+16	2.4223e+16	-1.19981e+16	2474084801293054	1.46326e+16	1.60204e+16	-2606304953094059	-2.64941e+16	4.98135e+11	-1693008879257163	-1.75382e+16	-1.50989e+16	5.09105e+10	-1.03927e+16	-4.8763e+16	-3.97802e+16	-3454680931845519	-4.49767e+16	-1.89357e+16	-2.98767e+11	-3.11368e+16	-3.54656e+10	1068268317143406	9.54574e+10	6.69391e+10	-3.92586e+10	-1.47114e+16	-1.45842e+16	-2.07331e+16	7.5116e+10	-3.44833e+16	-3303990007371572	6.48022e+09	5.91741e+11	-5.37452e+11	-6.76806e+10	-1.99772e+16	-6.16201e+10	-1709388058051646	-1.65702e+16	-2.19761e+11	5.47567e+10	-2.34644e+16	-2.49043e+10	8.6658e+10	5.27824e+10
169.086	C9H12O3	168.078	[M+H]+	5.17628e+11	1.3344e+16	-3.9309e+10	1.13665e+16	1.32297e+10	7.88464e+10	-8.31118e+10	-1.75472e+16	-1.92213e+16	-1.20892e+16	1.33135e+16	3.23584e+11	1.67299e+16	9.55653e+10	8.14789e+10	4.73362e+10	1.53283e+16	-9.97256e+10	2.3384e+10	6.89368e+09	1.47656e+16	8.76828e+10	-7.05722e+10	1.32738e+16	-1.26607e+16	-3.01141e+11	-3.49012e+11	-4.73013e+09	6.67805e+10	4.52834e+10	-1.00743e+11	1791069596527731	8.97128e+10	-3.82396e+09	-1.0898e+16	5.74358e+11	3.6964e+11	-2.65281e+11	-6.24876e+10	2865835932547344	5.11392e+11	5.23163e+09	-2.24552e+11	1.59547e+16	8.68691e+10	-2.71566e+11
169.123	C10H16O2	168.114	[M+H]+	9.45802e+09	2385781412452201	7.18556e+10	1424200725505748	4.61698e+10	9.91579e+10	1.16931e+16	-1.63467e+16	-1.37054e+16	1.48178e+16	-6.92673e+10	-3.61086e+11	-4.90481e+11	-6.0148e+10	-5.01048e+10	1112322139319756	1.75484e+10	-2.48084e+11	-1.58642e+16	-2580444029736213	-2.98022e+09	4.4804e+10	-8.8011e+09	5.67924e+11	5.22506e+10	-2.08936e+16	4.68602e+10	1467974325973934	7.21415e+10	1.36908e+16	-2.72504e+11	3.50483e+10	1075213381445516	-9.10697e+10	4.21301e+10	6.54556e+10	2.438e+16	3.39289e+10	-7.80239e+09	-3.42941e+10	6.12488e+10	-8.76238e+10	-5.90578e+10	-1.40371e+11	8.60044e+10	5.21368e+09
170.026	C4H9O5S	169.017	[M+H]+	-2340247164685787	-1.25386e+16	-1.21137e+16	2.65789e+11	-8.63277e+10	1.87184e+11	7.46784e+10	-1.65727e+11	-4.0039e+09	-8.50063e+10	-1630336284384336	-1.04006e+16	-1.46471e+16	-1.30993e+16	-5.64474e+11	2.03032e+11	2.27458e+11	-4.82351e+10	3.00258e+11	-9.86346e+10	-1.17528e+16	1.08931e+16	-1.01416e+16	-9.82387e+10	-1233834396221975	-1.60051e+16	-6.33699e+10	-7.026e+09	-6.01152e+11	-1381431165259385	-1.0362e+16	-6.71556e+09	-1.28018e+11	-9.93961e+10	-1.60932e+16	-1.10945e+16	-1.39907e+16	-6.6097e+10	-9.70561e+10	-9.00606e+10	3.60021e+10	-5.89791e+09	-1.52466e+11	-8.43058e+10	4.66876e+11
170.055	C8H10O2P	169.041	[M+H]+	3.29087e+10	-6.73305e+10	3.19818e+11	3.32713e+11	1.00541e+11	-4.1875e+11	8.14274e+10	3.91393e+10	-4.89415e+11	2.12684e+11	-1.83551e+10	1.12192e+16	2.29842e+09	1.10546e+16	6.24693e+10	3.34863e+10	9.23605e+09	-1.2104e+11	1.29312e+16	1.49515e+16	-3.29683e+10	8.10149e+09	5.07245e+10	1.32887e+16	-9.19417e+10	1.58897e+10	9.03672e+09	5.91824e+10	-3.66639e+10	-7.84192e+10	-1.06492e+16	1.88542e+11	-3.11301e+10	1.02579e+16	8.67829e+10	2.78724e+11	1.38572e+11	-9.22209e+10	1.25531e+16	9.30962e+09	-8.1526e+09	2.14025e+10	9.96428e+09	-7.57294e+10	-8.43201e+10	-1.49593e+11
170.084	C5H9N6O	169.083	[M+H]+	-9.40694e+09	-3.03561e+11	-1.53611e+11	-5.6373e+10	-2.73264e+10	-1.57205e+11	-5.24743e+11	-7.52857e+10	4.78611e+11	-1.78523e+10	-3.66044e+11	-8.86054e+10	9.65245e+10	-5.82455e+09	1.13482e+11	4.43681e+10	2.22578e+11	-4.98407e+10	-1312735271898017	-7.74251e+10	6.99953e+10	3.8461e+11	3.0882e+08	1.29697e+11	6.80892e+09	-5.83785e+09	-1.76036e+10	-1.66539e+11	-7.27654e+09	6.67506e+08	-3.28531e+11	-4.0892e+10	-4.80689e+11	-2.22511e+11	2.48215e+11	-3.9493e+10	-3.71812e+11	-2.81974e+11	-2.63964e+11	2.48918e+11	2.46352e+09	-5.46417e+11	3.26191e+11	2.83445e+11	-2.71604e+11	-3.98034e+09
170.125	C3H15N5O3	169.117	[M+H]+	2.36104e+11	-1.255e+11	-7.8576e+10	2.33793e+11	-4.90872e+10	-2.24545e+11	1.60295e+11	-1.03566e+16	-3.60262e+11	6.53048e+10	-2.74109e+10	3.8535e+10	1.3111e+16	3.39116e+11	1.42879e+11	4.37464e+10	4.92291e+10	-3.01869e+10	1.25402e+11	6.19443e+09	9.21991e+09	4.18323e+11	-7.40797e+10	8.77358e+09	-3.38207e+10	-9.06883e+10	-5.2898e+09	4.18672e+08	-8.18795e+10	2.4809e+11	5.46181e+11	7.57767e+10	9.87447e+09	2.38454e+10	-1.0375e+11	-2.93751e+11	6.03255e+10	3.66235e+09	1.03985e+16	2.67016e+11	-1.92454e+11	-1.84956e+11	5.21555e+10	2.8172e+11	-8.55351e+07	7.08435e+10
171.029	C7H6O5	170.022	[M+H]+	-7702332902803817	-5335217871710492	-1089816417027982	-8391331338618128	-8731090654045884	-7240115832028472	-9826753058992804	-1167476906445357	-9300106198192568	-1.0384e+16	-8237463220738747	-8378966297020764	-6187470814066204	-635052113650527	-5934856970450236	-1121554168163244	-8100605366945998	-7457764866522429	-1.27473e+16	-875203119458233	-624332993334014	-1.07351e+16	-7337462511639165	-8441768875233173	-1.0073e+16	-7640715170861637	-9728143004226648	-6242108897175774	-1.11177e+16	-8592904947421869	-6617713247756424	-904731054152997	-8675687475605508	-1.10637e+16	-9724976759970700	-9964754057212206	-999012863339508	-8877043089627092	-9947026915753352	-984300253202685	-923658845392434	-929366362390556	-8344637714764562	-8221180663583287	-8224808649146022	-7074018434775134
171.066	C8H10O4	170.057	[M+H]+	-2833062031622046	-1.13126e+16	-3200617410220631	3.11229e+09	-1.59351e+11	-6.59883e+10	-9.78128e+10	-2.47405e+16	-1.64154e+16	-2588458030498633	-3.42175e+10	-1368205452201756	5.04498e+09	1.21015e+16	-1.87396e+16	8.86963e+10	5.95856e+10	-7.63022e+09	4.94242e+10	-3.24483e+11	6.78053e+10	6.50284e+10	6.92634e+10	260246160847492	9.86198e+10	-1.24244e+11	-9.75164e+10	1.39849e+16	-8.19701e+09	1.13698e+16	2271694136007276	1.21943e+10	1.98179e+16	5.19377e+08	-2645772036325468	-1.65317e+16	6.58626e+10	-1.5683e+16	3.68617e+09	-2.01542e+11	-104895324588343	-5.89859e+11	-6.06848e+10	2804052199407176	-6.84214e+10	-1.70873e+16
171.083	C12H10O	170.073	[M+H]+	1.71429e+16	-1.78961e+16	1.71215e+16	4.40483e+09	1.96654e+16	3202066719542977		-1.31417e+16	-1.64804e+16	7.00446e+10	6.32756e+09	6.28222e+10	3.18668e+10	-1.24117e+16	1.24721e+16	-1.59583e+16	-3.78928e+10	-1313553864931375	3325421463562586	3.41075e+16	-4.91232e+10	-1.76296e+16	-7.88267e+10	-5.60774e+10	-2.37402e+16	5.92243e+10	1.63656e+11	4.15795e+10	-5.2354e+10	8.7535e+09	-7.48261e+09	1.38812e+16	1.58423e+16	3.41041e+16	4.23441e+16	4.21835e+11	-2.44644e+10	-2.71617e+10	8.30543e+09	2.40225e+11	1.01113e+16	-7.52789e+10	-6.44749e+10	-6.95428e+10	-1.5645e+16	-3.36651e+16
171.108	C10H18O2	170.13	[M+H]+	1.3029e+16	-2.66061e+10	-1200608094367615	-1342830532960271	3.8786e+10	5.68444e+11	-1.14258e+16	-9.22483e+09	-2.71515e+16	-3.97288e+09	-6.37027e+10	-3.96202e+10	1.63301e+16	1741653055968833	1.59786e+16	1.31327e+16	1.16279e+16	-1.0897e+16	-2699975596783914	-1160881220047278	9.22998e+08	2.48986e+09	-1.16837e+16	-4.95856e+10	-8.32127e+10	-1.45601e+16	1885398755558966	168023927353423	-2387723142139248	9.41645e+09	-4.30379e+10	-4.66314e+10	-102899266055766	-2279158603359999	-9.19102e+10	-1.63622e+16	-1746232138702189	-8.46143e+10	-1453825168700783	-2.18882e+16	3.95155e+10	6.36898e+10	9.93227e+10	1.71824e+16	-7.80424e+09	-9.00374e+09
172.033	C2H7N2O7	171.025	[M+H]+	-1.14673e+16	-1.12307e+16	-2.27391e+16	-2.17138e+16	-262162945812766	-1.95278e+16	-1.70935e+16	-2.11329e+16	-1.5208e+16	-1.39883e+16	-2.45923e+16	-2.24301e+16	-5.18231e+10	-2677974371805749	-2.55028e+16	-2.22431e+16	-133660626228035	-1.67584e+16	-6.42177e+10	-2.44527e+16	-2.49329e+16	-2.59513e+16	-1.15894e+16	-1.75374e+16	-2176792323724244	-2.37196e+16	-2441332415085858	-1.85853e+16	-2.39234e+16	-1.05651e+16	-3.04104e+16	-2.09264e+16	-2254864855838058	-2.13648e+16	-2.85109e+16	-137693351258481	-2.89347e+16	-3.22836e+16	-1.55704e+16	-1.42635e+16	-1.52351e+16	-1.90171e+16	-1835868604795829	-2.98775e+16	-2.17885e+16	-1.86793e+16
172.07	C5H18P3	171.062	[M+H]+	-3.66651e+10	-2.98902e+10	-3.02944e+11	4.41835e+10	6.64431e+08	-2.64715e+11	-4.45198e+11	2.19034e+10	-2.98316e+11	-2.19192e+11	-130447096917884	-2.24089e+11	-5.6291e+09	-3.07459e+10	2.85154e+10	1629921874392792	9.85236e+10	1.03319e+16	3.70001e+10	9.15225e+08	-6.91086e+10	2.44507e+09	-4.02539e+10	2.25618e+11	-4.72129e+09	-3.17401e+10	-1.45195e+11	8.37692e+10	-2.97377e+09	-1.12559e+16	9.69559e+09	3.1016e+11	-8.63059e+10	-2.33492e+11	6.48946e+10	4.91153e+10	1.24599e+09	-5.91494e+10	-1.9186e+10	-2.48615e+11	-6.14373e+10	-4.71664e+10	-1.08601e+16	7.93311e+10	6.48254e+10	-7.39557e+10
172.098	C8H13NO3	171.089	[M+H]+	3.70711e+10	-3.74144e+10	-5.25015e+11	2.25965e+10	-6.13592e+08	-1.74292e+10	-1275932807128417	7.0654e+10	1.63299e+10	3.7587e+09	5.04782e+10	-2.69104e+11	-2.02825e+10	-3.6894e+10	-3.58598e+10	-6.14276e+10	5.50062e+09	7.58679e+09	4.82568e+09	1.34221e+16	-3.45939e+10	-9.19179e+09	-3.11393e+11	1.41331e+11	-8.13144e+10	9.26112e+10	-1.65653e+11	2.06324e+10	-8.56544e+10	-6.03822e+10	-6.10956e+10	-6.47304e+10	-1.39034e+11	-2.35471e+11	1.22216e+11	-8.32851e+10	3.8966e+10	7.37544e+10	-5.07067e+11	3.92574e+10	1.05799e+11	-2.69011e+11	-1.09196e+16	-2.026e+11	-1.07705e+16	-5.2752e+10
172.141	C5H19N2O4	171.134	[M+H]+	1.97539e+09	-1.47074e+11	-2.11012e+09	5.25412e+10	-8.26201e+10	-8.5058e+09	-2.35492e+11	2.15764e+11	-6.82026e+09	1.3025e+11	-1.10821e+11	1.0836e+11	6.08153e+10	2.08084e+10	-1.12982e+10	4.31789e+10	6.73417e+10	-2.24064e+11	1.11112e+11	-9.05567e+10	-9.02816e+10	4.24476e+07	-1.78066e+10	-8.92709e+10	-4.81909e+10	3.19663e+11	7.34741e+10		5.35443e+10	-4.97506e+09	4.90186e+11	6.4518e+10	-3.7948e+11	6.89574e+10	-2.23428e+11	4.65503e+11	-4.24696e+11	-4.17834e+11	1.82455e+11	-6.59343e+09	1.32115e+11	2.65135e+11	4.35853e+10	-4.32858e+10	3.42387e+11	-3.03547e+10
173.004	C9H3NOP	171.995	[M+H]+	-2775275985128889	-3298852711126274	-3.08642e+16	-2.9134e+16	-3.29301e+16	-3.10213e+16	-2.63444e+16	-3271100064094746	-3323002248492985	-3.10959e+16	-3.13555e+16	-3.20102e+16	-3.37404e+16	-3.27434e+16	-3602918806000374	-387290255508059	-3.10175e+16	-360279535045524	-3.41371e+16	-3.24602e+16	-3194916027739504	-2.86303e+16	-3.30606e+16	-3499323530946074	-3.21554e+16	-3195213004041974	-3.4207e+16	-3.25454e+16	-3.39263e+16	-3.36315e+16	-3.36294e+16	-3.46737e+16	-3.61259e+16	-3.63785e+16	-3.60897e+16	-3525313880588285	-3411638288241512	-3510044650586047	-3.62261e+16	-3589166444787323	-3.5483e+16	-3.53508e+16	-3.2071e+16	-3.34084e+16	-3552511818212426	-3.39043e+16
173.046	C8H12S2	172.037	[M+H]+	-7482384496812003	-3.48368e+16	-1.68283e+16	-2.07513e+16	-3.87944e+16	-4475915159330261	-5282911539652262	-505454874914657	-3061130266227563	-3.25735e+16	-5720584890472544	-5653091383062865	-485109605773474	-3129896823320828	-2.35376e+16	-3386506936848138	-271687254419041	-3781355509724499	-3.83952e+16	-5128920085578775	-5491144373608176	-7.4342e+10	-2923976454190548	-8.85325e+10	-3.91583e+16	-8.23589e+10	-4194462263917044	-2.52776e+16	-1.63052e+16	-4251316120279895	-1039378986168217	-4486734732492212	-2.65905e+16	1.34803e+10	-2.43876e+16	-2.79568e+16	-5048921835456681	-7297899546231078	-4387049492698379	-5419071961330901	-5746453442868407	-2.98999e+16	-425677873686206	-3808393298430045	-6952429437920432	-5428042287717073
173.119	C4H18N3O2S	172.111	[M+H]+	-1745847566656921	-3.33456e+16	-4.3838e+16	-4263110090197298	-4.59846e+16	5.33937e+11	238114648033241	3.01765e+11	1.78788e+16	2.17099e+16	-3.08379e+10	-1.32103e+11	-7.46827e+10	-3.97147e+10	-2342979883263388	8.42433e+09	2.95158e+16	1272819505238488	2.18993e+16	-2.40426e+11	-3.45366e+16	-3.41729e+16	-2.80408e+16	-1.59429e+11	-2.52105e+16	-8061623637735382	-1.63993e+16	-8.85408e+09	-2.73309e+16	-4.02802e+16	1.82571e+16	-9.0746e+10	-2.55808e+16	1.57748e+16	-1.47523e+16	-8.19133e+10	3.12678e+16	-8.03602e+09	-5.76364e+11	-2.82624e+16	4.09119e+10	3.29405e+10	2.89568e+16	3.76381e+16	-1.38198e+10	-2219788919207797
174.008	C6H6O4P	173	[M+H]+	-1.39232e+16	-2.26493e+16	-2.54822e+16	-2.07254e+16	-2.01878e+16	-2.14265e+16	-3215122326082347	-2.30567e+16	-2762827372561963	-3462998138768331	-2.15878e+16	-1.37888e+16	-1.75859e+16	-2647572162857519	-2.12046e+16	-2.1123e+16	-1548988080204974	-2.24525e+16	-1.97995e+16	-2.35404e+16	-3.73543e+16	-2.2212e+16	-2.76267e+16	-2.80167e+16	-3.20553e+16	-1.99075e+16	-2.12133e+16	-2.11538e+16	-3.30139e+16	-5.19519e+10	-2.04608e+16	-2276574317411394	-2647340748941425	-2148206511023822	-2.38945e+16	-2.04365e+16	-2525591870101598	-2.39293e+16	-2.23858e+16	-2.22143e+16	-2.09673e+16	-1.92682e+16	-1.26137e+16	-1.9969e+16	-2503873904400487	-2.30424e+16
174.051	C5H7N3O4	173.043	[M+H]+	-2.86727e+16	-1.47107e+16	-2.7663e+16	-3.69605e+16	-4532050523267687	-2808750432887067	-3.62699e+16	-3.24519e+16	-4.02635e+16	-2.65452e+16	-3.76468e+16	-4.55273e+16	-4995389893962779	-3903204064207291	-3.96946e+16	-4.28811e+16	-2793431335490525	-3.24387e+16	-3215053543528484	-4.13013e+16	-3731972672660292	-2.9353e+16	-3128667961070637	-4.24174e+16	-3.82836e+16	-4676453112777766	-4921555855218755	-2.2222e+16	-3.06537e+16	-3.54252e+16	-3447274663677582	-4.7056e+16	-439697573469735	-4897041025989225	-3.61109e+16	-4304059516432755	-2.46079e+16	-3.98843e+16	-3610200168064543	-3.89199e+16	-5333968433214732	-3127027479999677	-4397792529853991	-4.55368e+16	-2.08815e+16	-4.58255e+16
174.08	C10H9N2O	173.071	[M+H]+	-1.40817e+10	-1.31002e+16	-1502605839634962	-1.38158e+11	-9.03869e+10	1.66485e+10	-5.0509e+10	-7.13487e+10	-2.59221e+11	2.63807e+10	6.06448e+08	-1414945029970245	5.79442e+10	-1.33202e+11	-2.29121e+10	2.28363e+11	5.15963e+10	-8.42999e+10	2.94094e+11	-4.83462e+11	-9.45217e+10	-1389866474201893	-6.47396e+10	-7.88768e+08	3.82276e+10	-5.48615e+11	-3.13529e+11	3.877e+10	1.23234e+16	-1.49222e+11	8.56478e+09	-1.51165e+11	-9.2757e+10	4.09963e+10	8.85431e+09	-3.0197e+10	3.06681e+09	4.36853e+10	-1.33578e+11	-7.78053e+10	-7.2027e+10	-1.03486e+16	5.9578e+10	3.10582e+10	1.06766e+11	-9.99424e+10
174.124	C7H15N3O2	173.116	[M+H]+	-4.03211e+11	-4.63786e+09	6.99982e+10	-8.8403e+09	-1206381899460417	-1.2988e+11	8.31062e+08	5.82759e+11	9.84481e+08	1.07151e+16	2.51089e+11	1.09401e+16	1.55303e+16	2.45552e+11	-8.46806e+10	3.82956e+11	-3.1838e+10	3.48544e+10	-1.94867e+09	-1.50796e+11	3.84693e+09	7.33897e+10	4.36282e+10	-1.16008e+11	-4.01481e+10	-7.41763e+10	4.66031e+10	7.17906e+09	-1.67148e+11	2.85458e+11	-5.90704e+10	4.26601e+09	-2.09314e+10	4.84383e+10	1.60516e+10	-9.06964e+08	5.61263e+08	3.36041e+11	-2.50298e+11	-6.28931e+10	-7.70494e+10	-3.35341e+11	1.41441e+11	2.7658e+11	8.28491e+10	9.01553e+08
175.023	C4H4N3O5	174.015	[M+H]+	-9417644084237266	-7470914381530677	-5310451688250728	-9880596062218292	-8058168109427652	-6079074428473573	-1.02353e+16	-8483690359363527	-1.06523e+16	-1.17957e+16	-1044236701031282	-1.13662e+16	-8112181008715635	-5269832994505112	-8167721676469383	-1.11142e+16	-6233305054414752	-9722082239799062	-8712215258705885	-1.06021e+16	-1205339287803954	-6412272824283076	-5936064267786922	-8967487340684546	-743166146392079	-9203301706644656	-1.15116e+16	-9171630621654416	-9434948574807284	-8964862277089161	-1348128714690016	-1.20554e+16	-986582240250184	-1.33206e+16	-1.28514e+16	-1.3803e+16	-1.25878e+16	-993865953482373	-8733620854951968	-1344619182112674	-1371909235632008	-1.07085e+16	-9945442076592336	-1.03447e+16	-1.06004e+16	-6768640609718726
175.062	C7H10O5	174.052	[M+H]+	-1.16971e+16	-1.65186e+16	-1.83749e+16	2.07293e+16	-3.16129e+16	-1.72534e+11	-3.16689e+10	-1.14481e+16	-2.48812e+11	2026522107433735	-6.2839e+10	-4.36344e+11	-6.49451e+09	-8.03042e+10	-7.16643e+10	-3.51854e+10	-2.64132e+10	-8.40924e+10	-5.2633e+09	-5.87203e+11	-3.69556e+10	4.61083e+10	-1592470524918125	6.33849e+09	-1.5513e+16	-6.78091e+10	2.75445e+11	2.56874e+11	-1.19258e+16	-1.96073e+16	-1.62722e+10	-3.28758e+11	-4.70123e+10	-3.16907e+09	-9.32955e+10	-5.55683e+09	-1.20754e+16	-2.0898e+16	-3051529823874929	-2.29307e+16	-1.3682e+16	-1.56603e+16	-1.1701e+11	7.13212e+10	-1.15061e+16	-4.69626e+11
176.006	C4H3N2O6	174.999	[M+H]+	-8301386563998583	-6606704259329156	-5288368078179683	-5646138462651268	-7469630462808331	-6503613722574691	-6172916442417856	-6934901270154604	-6482400757806366	-6890813048006832	-7587438949042151	-698135322226459	-6081834043030008	-7795796143619466	-7807185558758086	-5138705606204108	-5686299068799645	-6644247058482117	-5238931558819958	-6559613434083122	-7880140957323527	-6941891906086161	-5972102312485506	-7074985579605618	-791161975826665	-724037692628487	-7756505583907704	-5860396135125819	-6789477871814	-5053944491419382	-6902568199135461	-6388530490850208	-8275975089803381	-6735425075326887	-693957416528077	-855346828488748	-7375892627739314	-6906108959268504	-7563176163141155	-6994542788565615	-7629351321480878	-6205233106554497	-8278154306133648	-7580473177603436	-6181528573541537	-5921852781387705
176.028	C4H5N3O5	175.022	[M+H]+	1.09003e+11	-3.8888e+10	2.05851e+10	-4.95298e+10	6.60476e+09	3.79302e+10	-1.41852e+16	-5.82222e+11	-5.69204e+10	-7.8416e+10	-2.55646e+10	-1.43556e+11	-1.06807e+16	2.73707e+10	5.45557e+11	-5.45233e+11	1.22483e+09	-4.74807e+11	-8.75925e+10	-1.05392e+16	-1.51541e+16	1.00902e+11	-8.79345e+10	-9.96101e+10	-6.95479e+09	2.52542e+11	3.77204e+09	-2.84968e+11	-5.90177e+10	-3.01741e+11	-1211715430500485	-1.27688e+16	3.65315e+10	-2.02524e+11	-5.94969e+11	-1.52759e+11	-4.67523e+08	-9.52859e+10	-1.11168e+16	-5.70579e+09	-3.44756e+11	-1647863480943772	-7.81467e+10	-6.08158e+10	-1403710811178488	-6.15777e+10
176.054	C6H11N2O2S	175.054	[M+H]+	9.47375e+07	6.78813e+09	-5.23021e+10	1.2894e+09	-5.38827e+10	-5.14525e+11	3.5264e+10	-3.6939e+10	-1.92962e+11	-1.98888e+11	7.85706e+09	4.82803e+10	-8.20492e+10	-4.37677e+10	-3.76014e+11	-6.65646e+09	-1.92981e+11	1.1968e+11	-1.65061e+10	-2.00125e+11	-2.13005e+10	-5.59659e+11	-1.06934e+16	-3.61429e+10	-4.27267e+08	-3.7095e+10	-6.0971e+11	3.72353e+10	3.03011e+10	-2.8951e+11	-4.27987e+10	-4.47314e+09	-7.28414e+10	-3.68632e+10	-8.47196e+10	-4.40854e+10	-8.37095e+10	-5.04971e+09	-7.77025e+09	-3.16048e+10	-8.65613e+08	-1.30593e+10	1.0013e+11	-8.37125e+09	-3.89275e+09	2.35701e+11
176.071	Unknown			8.39982e+10	7.62959e+09	-9.15685e+10	1.21127e+11	4.06189e+10	2.22856e+11	-4.48168e+11	2.87968e+11	1.15172e+11	-6.977e+10	-3.30681e+10	4.77163e+10	1.24367e+16	3.38351e+11	3.00596e+11	-1.34775e+10	8.79523e+09	-6.31718e+09	-1.80445e+11	-1.08137e+11	9.27877e+08	1.49914e+11	-2.68038e+10	-2.97453e+10	-8.32061e+09	1.3467e+11	2.81284e+09	4.67905e+10	-2.8507e+10	-3.30241e+10	-7.24669e+10	-2.33407e+11	3.50024e+11	-5.75165e+10	3.76421e+11	5.74514e+11	3.86705e+10	1.794e+10	-7.69264e+10	3.00575e+10	6.32939e+10	-5.05488e+11	3.84642e+10	9.05158e+10	6.16092e+10	3.55889e+10
177.02	C9H4O4	176.011	[M+H]+	-1.01815e+16	-1.00851e+16	-1.24827e+16	-1.13037e+16	-1.04617e+16	-1.00774e+16	-1.16523e+16	-1.06555e+16	-9630584671422928	-8303510846840254	-1194484016297511	-1.12281e+16	-1.03172e+16	-1.06012e+16	-9747735538305804	-1.18019e+16	-1.04999e+16	-1.01776e+16	-1.17531e+16	-118682108346016	-9580445606176756	-1.03336e+16	-1.05344e+16	-1.10891e+16	-1.20863e+16	-1.36982e+16	-1.07799e+16	-1041495326197855	-14315462073937	-1.18821e+16	-1.13939e+16	-1296659695652241	-7885602227778489	-1.11002e+16	-7568735052731149	-1.72642e+16	-1137926465878257	-1.04926e+16	-1.20375e+16	-1.10788e+16	-1.11795e+16	-1.1737e+16	-1.52832e+16	-1.41722e+16	-1.13632e+16	-9683422514814144
177.04	C6H8O6	176.032	[M+H]+	1.3573e+16	8.52824e+10	6.63782e+10	-6.771e+09	-2.18805e+16	6.10232e+09	2.77134e+16	2.15095e+16	2.856e+11	1.2355e+16	4.10693e+16	1.15423e+11	-6.98292e+10	1.08597e+16	-2.22577e+16	-4.60279e+11	1.24192e+16	2.73639e+09	-5.11695e+11	-3.68854e+10	2261085704399323	1.13138e+16	-2.97686e+11	6.04055e+11	-2127818626634706	1.52542e+16	2745172143993474	1.16014e+16	3.97287e+16	8.28241e+10	-1.15807e+16	7.41909e+10	-5.63817e+10	-1.49663e+16	-1.56942e+16	1.27408e+16	1.60917e+16	8.50596e+10	2.5892e+16	-9.83479e+10	-1.34482e+10	1.98243e+08	2.25205e+16	2.00654e+16	6.32116e+10	-1905841129945015
178.025	C7H3N3O3	177.017	[M+H]+	-6.4896e+10	-1.33389e+16	-9.95269e+10	-7.13857e+09	-6.40225e+10	-1364942298765642	-9.94436e+09	-2.90005e+11	-1.26918e+11	-1.59561e+11	-3.89565e+10	-2.48045e+10	-3.77116e+11	-2.67784e+10	-4.55025e+08	-2.99371e+11	-6.97183e+10	-6.65266e+10	-1.86947e+10	-7.49465e+10	-5.98274e+09	-9.59056e+10	-6.17586e+10	-5.73589e+11	-1.19381e+16	-2.79728e+11	-2.2141e+08	-3.13998e+10	-5.6925e+10	-9.28324e+09	-4.75634e+11	-2.62997e+11	1.81352e+11	-7.72221e+10	-1.60882e+16	-9.88345e+10	-4.0599e+09	-9.43616e+10	-3.7552e+10	-6.53171e+10	-4.89289e+11	-1.02045e+16	-2.10044e+11	-1.71183e+11	-3.27539e+11	-3.79072e+11
178.046	C4H7N3O5	177.038	[M+H]+	6.50507e+10	7.84423e+10	-1.16702e+16	-2.12277e+10	-1.51447e+16	-8.83081e+08	1.30438e+11	3.49348e+10	-4.63742e+10	-1.43684e+11	3.65373e+10	-8.8676e+10	6.60898e+10	4.25705e+09	2.74271e+11	-1.69931e+11	-1.34393e+11	-2.08119e+11	6.07016e+11	-4.95029e+10	-4.57403e+11	-3.32929e+10	-4.40405e+10	-4.8048e+10	-1.2613e+16	-1.47796e+16	-1098854312679674	4.71865e+10	-3.61745e+10	-2.61807e+11	-1.13779e+11	-2.38824e+10	-7.33693e+10	-2.49279e+11	2.52679e+10	8.98412e+09	-1.9706e+11	-2.90898e+11	-4.08104e+11	-4.94382e+11	1.73149e+11	7.93012e+10	-2.86495e+09	-1.16561e+16	-2.82801e+11	-2.15433e+11
178.082	C2H13N2O7	177.072	[M+H]+	-2.12767e+11	3.90584e+10	5.66688e+08	6.20267e+10	-3.07805e+09	2.44324e+11	3.59355e+11	2.41106e+10	6.23347e+08	-3.50073e+10	2.28306e+10	-4.78676e+09	5.56654e+11	8.24094e+09	-7.29982e+08	4.94754e+09	2.16922e+11	-2.30708e+11	-3.31928e+11	-2.65096e+11	-2.87248e+11	-4.05256e+10	-2.20587e+10	-2.43493e+11	3.69958e+10	-5.12993e+10	-3.93051e+10	2.55141e+11	-4.00074e+11	-3.56394e+10	2.39208e+11	-4.71934e+10	-2.69038e+11	-2.90534e+11	-1.50509e+10	2.89685e+11	1.32924e+10	-6.41102e+09	-3.37329e+10	1.47177e+10	-6.32241e+08	-4.8796e+10	2.07985e+10	-1.76234e+11	3.40319e+10	3.44715e+11
178.151	C12H19N	177.151	[M+H]+	-1.30748e+11	-5.81038e+11	-7.87511e+09	3.96279e+10	-2.1171e+11	6.80484e+10	2.61248e+11	4.72536e+10	2.41386e+11	-5.51931e+10	3592705307303664	9.22353e+09	6.10635e+10	9.98597e+09	-3.59858e+11	6.2634e+10	1312728901781148	1.17231e+11	1.5511e+11	-2.11148e+10	7.12001e+08	5.67665e+10	1.12885e+10	-2.2863e+11	-3.15599e+10	-4.93878e+11	7.49097e+09	7.87462e+10	-3.67089e+11	5.46153e+10	2.19115e+09	-1.95648e+11	-6.44288e+10	-6.24774e+10			5.62445e+11	2570046910525996	-3376853557693991			-2570666521647981		1.65505e+11	8.75905e+09	-8.97257e+10
179.024	C8H4NO4	178.013	[M+H]+	-4.60149e+10	3.27586e+09	-2.82885e+11	7.8541e+10	-1417981393484237	1.82901e+10	1407693283843629	-6.86381e+10	2.52449e+16	-1.23979e+16	3.27581e+10	-1.57273e+16	8.26754e+10	5.85382e+09	-1.49131e+16	-2.55594e+16	-9.19013e+10	-1.28178e+16	-1.19619e+16	1.91742e+11	-1476972547942816	-6.22317e+10	-2.54273e+11	-5.28638e+10	-2.65418e+16	-1.54218e+16	2.78074e+11	3.16098e+10	-1.36089e+16	-1.588e+16	-1274889227731637	-1690580972765589	-5.7324e+11	-1.11148e+11	1.33015e+16	-3312538554213198	-4.12295e+10	-1120934464942042	1.71602e+09	-1.16107e+16	-1820692211250887	-7.98385e+10	-3.26924e+11	-4.74658e+11	-1.57193e+16	-5.56297e+10
179.065	C3H15O6P	178.06	[M+H]+	-1.84506e+11	6.05691e+10	-1.86738e+11	-1.39054e+16	-2.95214e+11	-4.20951e+09	-1.21948e+11	4.27182e+10	1.18538e+10	1.84103e+11	3.74874e+11	2.97688e+11	-3.69471e+10	-1.04493e+16	-3.44005e+11	7.80798e+08	1.87471e+11	-5.88537e+10	3.92309e+09	2.59502e+09	-7.70335e+10	-6.58102e+10	1.62877e+11	3.05835e+11	-4.05647e+10	1208886491840611	-1.09245e+11	6.11413e+10	4.78085e+09	-3.72707e+10	1.23673e+11	-3.014e+10	-6.26907e+10	-4.41433e+11	-5.27675e+11	-2062975881831461	-5.96415e+11	-7.83083e+10	-7.67337e+09	-3.17131e+10	5.88648e+10	-1.01513e+16	-1.44541e+16	-3.10983e+09	-2.62978e+11	5.21573e+10
179.108	C11H14O2	178.099	[M+H]+	8.72811e+09	-3.65425e+11	2.63658e+11	1.55824e+11	-1.39727e+16	3.05933e+11	6.06788e+11	-7.34717e+09	-9.0098e+09	-4.52156e+10	6.16639e+09	9.57438e+10	-4.68434e+10	5.02402e+10	-3.64758e+11	6.02784e+11	1.29027e+16	4.63864e+10	-2.3077e+11	-3.41227e+10	-1.40893e+11	-8.36531e+10	-1.01138e+16	-4.04905e+10	-2.77812e+09	-9.32879e+09	4.05994e+10	7.4692e+10	6.99635e+10	1.14685e+16	-9.59053e+10	4.17118e+11	9.66751e+08	3.42655e+10	2.09083e+09	-2.97647e+11	-6.1351e+08	-4.53303e+09	-7.91594e+10	-1.13883e+11	2.20896e+10	5.41867e+10	6.12302e+10	-5.27121e+11	8.3115e+08	3.8409e+10
180.024	Unknown			-3.79491e+11	-8.49088e+09	-3.38545e+11	1.1431e+11	6.07647e+08	4.98507e+09	3.17203e+11	-3.36769e+09	-1.31408e+10	-3.90215e+10	-4.22975e+09	2.00418e+10	-1.60195e+11	-5.62401e+09	-2.60488e+10	6.11158e+09	-5.66277e+10	-4.96585e+09	-6.60546e+10	-4.3453e+11	-2.55774e+11	3.12339e+11	-8.50158e+10	-2.55682e+11	-5.20767e+10	9.61263e+08	3.36681e+11	2.96926e+10	-4.25938e+10	-3.19603e+11	-1.76295e+11	1.57081e+11	-3.02896e+11	-4.71416e+11	-3.7994e+10	-8.93128e+08	-5.30917e+11	-6.17783e+10	-3.04319e+10	-4.42072e+09	-1.33627e+11	-5.59983e+10	-1.91495e+11	9.29862e+07	-8.5011e+10	-2.9171e+11
180.046	C9H8O4	180.042	[M+H]+	-9.8814e+10	-3.90336e+09	-1.56542e+11	-6.90821e+09	-9.32845e+10	-5.93112e+10	3.37028e+10	-3.13332e+11	-1.42196e+11	-2.4201e+09	-2.88721e+10	-4.67039e+10	1.96315e+11	-3.82092e+11	6.71472e+09	-7.05887e+09	4.90438e+10	-2.07016e+11	-8.15976e+10	5.89637e+09	5.16571e+09	-6.75587e+09	3.0257e+11	3.82759e+10	-6.6553e+09	-5.30602e+10	-4.71471e+11	-3.40958e+10	-1.11173e+16	-2.78366e+11	-1.00655e+16	-7.18118e+09	-6.64866e+09	-5.71173e+11	-4.2233e+09	6.23134e+10	-6.37197e+09	-1.67319e+11	-1.2767e+11	-1.32064e+11	4.73811e+10	-4.34891e+10	2.87156e+11	-1.41914e+11	1.22027e+09	-3.7312e+10
180.072	Unknown			2.51634e+11	5.43035e+10	-7.91669e+09	1.9543e+11	-3.13413e+10	5.57858e+11	-1.375e+11	-2.30804e+09	1.27008e+11	-2.34609e+09	4.08211e+10	5.59384e+10	1.61932e+10	1.27076e+11	-1.88529e+11	5.34657e+08	4.78773e+10	-5.20848e+10	9.71095e+10	-1.7377e+11	6.78394e+09	-1.35425e+10	5.8234e+09	-4.16115e+10	-8.7147e+10	1.35439e+11	5.9068e+11	-1.9002e+09	-2.52889e+11	5.14516e+09	3.66187e+10	-2.505e+11	3.71517e+10	1.41826e+11	-8.08451e+09	-5.18749e+10	1.08149e+10	-1.24854e+11	-2.22579e+11	1.02068e+11	-1.33729e+10	6.11147e+09	1.96766e+11	-1.34563e+11	-5.12783e+11	3.07845e+10
180.112	Unknown			-5.15618e+10	2.90588e+11	2.77448e+10	2.96477e+08	-1.08854e+11	4.81086e+11	-1.72219e+10	3.35223e+08	-9.31328e+09	-3.42497e+11	-3.71988e+11	-2.31451e+11	5.29772e+10		7.57314e+09	7.44758e+10	3.95596e+10	-3.00563e+11	-7.60428e+10	2.04517e+10	1.23877e+11	-1.77961e+10	-2.30888e+11	8.5031e+09	-3.94155e+11	-4.50068e+10	-3.47172e+10	7.91032e+10	-1.43278e+10	-6.64607e+08	4.6546e+10	-3.82819e+07	-7.71152e+09	1.30015e+11	-5.27732e+09	3.64828e+11	5.40899e+10	-1.69136e+10	-2.89008e+10	-2.78732e+11	-3.52406e+10	-3.84996e+10	-3.4684e+09	-1.33186e+11	4.30931e+10	-4.30969e+11
180.182	C11H3NO2	181.016	[M+H]+	-8.68525e+09	-1.16965e+10	2.13265e+11	1.9921e+10	-4.21272e+10	-3.55054e+09	-1.12319e+10	4.85439e+09	6.46362e+10	-5.01141e+08	5.13319e+11	-3.43661e+10	6.35107e+10	6.58589e+10	1.43417e+11	1.97273e+11	5.71753e+10	3.35898e+09	-2.18338e+10	2.12631e+11	3.34301e+11	-3.39208e+09	1.79676e+11	-6.47942e+10	-2.54656e+10	2.29272e+10	-1.06161e+11	5.73375e+11	-2.79979e+11	1.15385e+10	4.74211e+11	7.98785e+08	-2.00936e+10	-2.22517e+10	7.27456e+10	-1.93028e+11	-1.24186e+11	-1.87895e+10	-1.45395e+11	8.47725e+09	4.51524e+10	-5.06356e+10	-3.57394e+10	-1.4561e+11	6.64508e+08	5.20251e+10
181.05	C4H9N2O6	181.046	[M+H]+	7145971201281964	-8.79794e+09	-1.69376e+11	2.14715e+11	-4561044626126831	9572966993062760	-1885380317228902	-3298874668379581	-1.01503e+16	1382756960956466	-1.56519e+16	-4.28815e+16	-1.67903e+16	-2.45567e+16	-8301405191711297	-8.70969e+10	-9.7925e+09	1.1796e+16	4365355320707087	7.81393e+10	-1.21371e+16	1.31178e+16	7.29342e+10	-9.71868e+10	8.46245e+10	1752322574940235	1.31305e+16	-1.85268e+11	-5908515047124141	1.09908e+16	-9787987144982412	-1.24504e+16	-3161593072298352	6264649502536745	743429477086277	-3.12142e+16	-7926395411275988	3.52942e+16	-101862587822929	-8425102748352564	-7253701895956199	-7974839836847047	6.09046e+11	-4.31096e+16	6725288572528854	-1744188082618836
182.024	C11H3NO2	181.016	[M+H]+	-2.3024e+16	-2.54313e+16	-248730688532513	-2.47576e+16	-2611924020642995	-2.67016e+16	-2699380653469599	-264976231360276	-2620624457250866	-2507181789697447	-2.87409e+16	-2631709733238846	-3.01283e+16	-2.54488e+16	-2.74953e+16	-2.72083e+16	-2.59099e+16	-2.65424e+16	-2.37126e+16	-2487183419853727	-2.57743e+16	-2.55343e+16	-2690041065695316	-2590381290688634	-2.36864e+16	-2.71411e+16	-2.79161e+16	-2.61211e+16	-2.52242e+16	-2441642929272213	-2795205957944421	-2.65202e+16	-2.8945e+16	-2959805548811145	-2833356709792792	-3.00719e+16	-2.88562e+16	-2582228697695251	-2.86509e+16	-2766068249725271	-2985889824177264	-2.86548e+16	-2.88061e+16	-2.59728e+16	-2.8007e+16	-2.41972e+16
182.053	Unknown			9.41934e+10	3.75918e+11	250681517326181	2.15226e+16	1.96183e+16	1.38124e+16	-7.252e+10	1.15359e+16	-1.79382e+16	-1.69433e+11	-1.26265e+16	253473922020497	-5.53903e+10	-2.77892e+16	-2.44012e+16	1713934888095195	1.56594e+16	-2312836197318202	1.13851e+16	-1.00414e+16	8.02176e+10	1601737701901456	2.36966e+16	3103255994736636	-2.50626e+16	-7.05411e+07	2.63158e+16	7.50994e+10	5.38273e+11	9.28974e+10	2968157088113002	-2.10151e+16	-1.3988e+16	-1.1046e+11	8.2324e+09	-5560540236718824	-1.62559e+16	1439278644778403	-8.01758e+10	3.45292e+16	9.45039e+10	3.8866e+10	5.96361e+10	8.57557e+10	-1.03071e+16	9.10548e+10
183.034	C6H6N4OS	182.026	[M+H]+	-2.38924e+16	-3.07345e+16	-2802628095286558	-3.67017e+16	-3931483833742658	-3.43854e+16	-4.80103e+16	-2488542625303132	-6573950312064314	-2983699929422351	-1.62556e+16	7.25092e+10	5.72416e+10	-2.30919e+16	-3911551531361572	-2.38303e+16	-3054513650498705	-4818089466663879	-4.56528e+16	-5004289672230315	-1.22884e+16	2.58527e+16	-2333301020208782	-2720339484938543	-2.18842e+16	-4.30618e+16	-4072221727557529	-4247670490203012	-4.63081e+16	-316480793795499	-2911214218619153	-2492585582588233	-5689898941464017	-4235493556732327	-1.96066e+16	-5459448260020754	-2.65923e+16	-2.16561e+16	-3.00896e+16	-5641991926235851	-6011737224263757	-6193924670451871	-3.17097e+16	-1.47522e+16	-1.21163e+16	-1020115293724165
183.078	C6H15O4P	182.07	[M+H]+	3.46883e+16	2761113141754312	2531063706473352	2.97316e+16	2.15619e+16	6852853228466876	-1.49513e+10	451519539573092	1.57417e+16	1.16452e+16	-7017871496013267	4.66144e+16	-4790668404746762	8731736348385616	709851807102202	8189567513145063	1.17098e+16		1.2622e+16	1.09007e+16	5638347487615519	8327782227244285	1.18313e+16	3.60704e+16	1.97175e+16	3.04572e+16	4.75715e+16	1.32268e+16	7428593636841715	7426579248362569	569645185695189	4.22442e+16	-8221834232890329	4.39507e+16	-4431343829258	2.33433e+16	5396037556404457	-4776321158028937	1.16265e+16	-7433069054050834	-5237752351205799	-8.52132e+10	5140994529707621	4.13392e+16	569013135427468	7682667814931793
184.029	C4H3N6O3	183.026	[M+H]+	5.71677e+11	-1196741698079721	-4.21927e+11	3.53264e+11	-9.75417e+10	-5.2645e+11	-2.14461e+08	2.73991e+10	-8.71927e+10	2.8546e+10	-1.89621e+16	-1.7998e+10	2.05617e+11	-5.58162e+10	-1.146e+16	-1.77338e+16	-6.98109e+10	-8.45246e+10	-9.96701e+10	-1.50262e+16	-4.6285e+10	-3.05536e+11	-1.93236e+16	-7.96229e+10	-1.73576e+16	-1.23441e+16	-4.50505e+10	-6.16477e+10	-5.44236e+10	-5.94489e+10	-8.29594e+10	-5.48108e+11	-1.02498e+16	-3.83705e+10	-1.97273e+16	-2.15592e+10	3.76662e+08	-4.99413e+11	-7.14635e+10	-1.23512e+16	5.75825e+11	-9.78964e+10	-1.57503e+16	-6.30061e+10	-7.39991e+10	-1.00128e+16
184.047	C10H5N3O	183.043	[M+H]+	1.17487e+11	1.8539e+11	1.41919e+11	-6.9069e+09	-7.33206e+10	6.94063e+10	3.48551e+10	-1501236225282831	-9.97769e+08	-3.39493e+10	-1306006825871691	-5.59503e+10	-1.50642e+16	-2.97966e+11	8.58343e+10	4.57661e+10	1.60413e+16	-1.07106e+11	1.85113e+16	6.47314e+10	-3.58308e+10	5.81895e+09	-3.27917e+11	-3.19212e+11	4.99527e+09	-6.29873e+10	1.65085e+11	3.83109e+10	1.67026e+10	-7.32365e+10	4.52033e+10	1.1976e+11	9.66722e+10	-5.88113e+11	7.1461e+10	-3.13066e+11	-5.49098e+10	-2.02825e+11	-3.86597e+10	1.46882e+16	-8.48358e+10	-2.50631e+10	-9.26771e+10	3.19704e+11	-5.28584e+09	4.43697e+10
184.082	C3H11N4O5	183.072	[M+H]+	2.61702e+11	-6.6398e+10	2.16699e+11	8.90336e+09	-9.3721e+10	6.27352e+10	8.0172e+10	1.17161e+16	1.10771e+16	2.87762e+16	-1.08556e+16	1.02283e+11	7.98597e+10	-5.11811e+11	-2.54387e+11	5.65396e+10	5.60377e+08	4.12913e+11	2.35829e+11	6.21937e+10	5.59924e+09	6.21366e+10	1.15984e+16	1.20246e+16	2.61559e+11	1.90607e+16	1.43967e+16	3269008956562486	1.06565e+16	2.1901e+11	-7.07086e+09	-2.30347e+10	-4.31001e+10	-8.97044e+10	9.72617e+10		1.06489e+16	9.63303e+09	2.77267e+11	-9.21541e+10	-7.34133e+10	3.59504e+10	1.72296e+16	1434892785459347	5.55849e+10	1.07664e+16
184.178	Unknown			-2.71785e+11	1.1396e+16	4.84432e+09	-7.11994e+09	4.43159e+10	-3.80643e+11	-3.94211e+10	1.23655e+11	7.54e+10	4.00325e+09	-8.84169e+10	6.87254e+09	2.62112e+11	-9.03739e+10	-1.40887e+10	7.08526e+09	7.55087e+10	5.6337e+09	1.54053e+16	3.47473e+11	-6.5964e+10	3.25865e+10	2.26216e+11	5.77495e+10	-7.01102e+10	-1.45707e+16	-3.66225e+11	7.7084e+10	-1.11928e+10	4.86805e+10	3.74882e+09	-4.47727e+11	1.15049e+16	-1.39814e+11	1.20296e+16	-5.91355e+10	1.92918e+11	2.94348e+10	9.09956e+10	5.66443e+11	-5.3627e+10	-6.80413e+09	-1.80572e+09	-4.08474e+11	-6.70152e+10	4.12414e+11
185.045	C7H2N7	184.037	[M+H]+	-1572555950891917	1.64799e+10	-2.509e+16	-6.35692e+09	-1.63015e+16	-143125378998148	-1853365772449926	-1871337963805595	1.00953e+11	-9.85433e+10	-1.67979e+16	-3.03378e+16	-3.10884e+16	-2.45758e+16	-3.07318e+11	-1.82362e+16	-2.54003e+16	-366479028407609	-1.69147e+16	-2255617107395566	-3658079314583524	1404606359644931	-1.36386e+11	-3.32364e+11	-2593134923624448	-8.11674e+10	-4.21032e+11	3.72081e+09	-3.14196e+16	-7.79785e+10	-2762566900381871	-4591529533675611	-3330369409923657	-1.05463e+16	-1.64888e+16	4.04832e+09	-8.94547e+10	-9.98913e+10	-2955684222381502	-2.75459e+16	-7.9248e+10	-1.28837e+16	-2.23309e+16	-2.54034e+16	-1.41174e+16	-2847434756666767
185.152	Unknown			-4.41866e+10	-1156277528658674	-2.18818e+16	-9.64902e+09	-7.69989e+09	1701027291365221	1.37761e+16	-1.11182e+16	-1.32953e+11	1.01961e+16	-1.57228e+11	1.56275e+11	-9.61857e+09	-8.34763e+09	2.30511e+11	-1.31024e+11	7.89159e+10	-7.7311e+10	3.93348e+10	5.07781e+10	-7.29592e+10	4.62121e+09	1.21275e+16	4.89447e+10	-104903043831585	-1.44524e+16	-3.25185e+11	-1.35075e+11	-3.72287e+10	-5.7164e+10	3.49668e+09	-4.75602e+10	1.53335e+16	-2.66397e+11	4.07142e+10	-2.83246e+11	-4.23782e+10	1.10922e+16	1.70904e+11	7.68637e+10	1.70644e+16	2.39221e+11	2.5456e+11	3.73389e+10	-7.26869e+10	-5.35833e+10
185.19	Unknown			214127304218166	-1.82111e+16	-2326227815429016	-9.92857e+10	-1.60468e+16	4.8358e+10	-1.21923e+16	-2769853536066756	-2.5242e+16	4201699124653756	-1.31692e+11	-1.65828e+16	2774761237038688	-2799255800492034	-1431735704107047	4.95945e+11	7612718109021102	-2.66546e+11	1098072527611349	-1383204145994285	-1.70437e+16	-3.29617e+11	-318693598966531	4.5384e+16	1919365974766933	-1.04545e+16	1.8959e+10	9.50873e+10	1.41183e+11	-1.10285e+16	-2.89732e+16	-5.11045e+10	-3.34005e+16	3.54681e+11	9.92713e+10	-3832445755114107	2.36873e+16	5.75433e+11	16335324878302	-9.93459e+09	-1312781809747962	32771452788442	2.59745e+16	308447529611771	9.67055e+10	1.2608e+16
186.047	C6HN8	185.032	[M+H]+	-6.97045e+10	-1.27362e+11	-6.2681e+08	-5.61636e+10	-1715709980185541	-1.79655e+10	-6.26831e+10	-1029676754979226	-2.36505e+10	-6.87529e+10	-7.98364e+09	5.31329e+09	-8.27944e+10	-8.78986e+09	-2.47919e+11	-4.91089e+11	5.83822e+10	-9.04569e+09	-8.94415e+10	-4.62513e+10	2.06939e+11	-1.01334e+16	-5.12111e+11	-3.10706e+10	1.51111e+11	3.82306e+09	1.72001e+11	-1.02281e+16	-5.48908e+10	8.69399e+10	-5.0697e+10	-1.03137e+16	-9.30511e+10	-4.77036e+10	-8.39395e+10	-7.42988e+10	-3.90946e+10	2.10821e+10	-4.70058e+10	-1.15812e+11	6.14551e+08	-5.29961e+10	-5.91054e+10	-1.04968e+10	-3.93603e+10	-1.25573e+16
186.074	C9H14O2P	185.073	[M+H]+	-8.89262e+09	-5.49572e+09	3.61468e+10	1.08249e+11	-6.56982e+10	-1.98662e+11	-1.04254e+11	-4.80758e+10	-1.63984e+11	2.41457e+11	-2.14315e+11	2.86062e+10	-2.67145e+11	1.99912e+09	6.46062e+10	-4.54396e+09	-1.71202e+11	1.86348e+11	-2.89626e+11	4.36476e+11	-1.26605e+16	4.50971e+09	-5.17121e+10	2.04771e+10	-8.05448e+10	-5.58467e+10	-2.25695e+10	2.04165e+10	-6.08401e+11	-5.46842e+10	-2.286e+11	-1.41038e+11	1.92154e+11	3.01693e+10	5.40834e+09	-9.50082e+10	-3.43937e+10	-7.46076e+10	-2.08529e+11	3.99699e+10	-2.29543e+11	-5.24836e+09	5.02325e+10	-2.01221e+10	-101603638227744	-5.46588e+09
186.121	Unknown			-2.07064e+10	5.64479e+11	-2.62277e+09	9.44324e+09	-8.05319e+10	-2.33162e+09	-7.07811e+10	-4.68134e+11	2.24368e+11	-7.99161e+08	2.17115e+11	7.45619e+10	2.4529e+11	5.76279e+09	-1.33464e+10	1.9412e+11	2.14446e+08	-1.11981e+11	2.52453e+10	-1.38402e+10	-4.8538e+11	7.68234e+10	-1.00015e+11	1.37773e+11	-1.65237e+11	2.77605e+11	1.76213e+11	3.00055e+11	-1.72026e+10	1.00443e+11	3.40341e+10	4.43381e+10	2.87099e+11	7.74783e+09	-6.61403e+09	-2.87218e+11	-3.97389e+09	1.02196e+09	-4.29408e+10	-6.23177e+10	7.22302e+08	8.47283e+09	-3.3992e+10	-1.65922e+10	-4.09865e+11	3.70745e+11
186.194	Unknown			-5.79069e+09	-3.4592e+09	9.03905e+10	1.06649e+16	-1.34847e+16	3.10852e+10	4.47433e+08	6.99056e+10	-6.312e+10	5.5365e+11	7.87946e+10	-7.47664e+10	-3.25942e+10	-9.66598e+09	-4.95122e+11	-2.91664e+11	6.39638e+08	-4.73375e+10	-9.9982e+09	1.71597e+11	-8.51425e+09	1.62233e+10	3.9058e+11	1.54991e+11	1.88995e+10	-1.83275e+10	1.21256e+16	9.02329e+10	-2.69391e+10	1.18739e+16	8.4905e+10	-1.68235e+11	7.41565e+10	2.63667e+11	5.83046e+11	-4.5941e+10	8.44569e+09	-3.08194e+10	4.86609e+11	9.45737e+09	7.46565e+10	1.39437e+16	9.9602e+10	1849644371465383	5.62344e+09	-3.94804e+10
187.02	C2H6N2O8	186.012	[M+H]+	-804361324622747	-7209390486175946	-7512769414640946	-8715508656347189	-968582926355618	-8730314236263925	-8204635146365075	-1000001925062239	-8953477401477828	-7682573750262059	-983318991218193	-8824013813552838	-8619425428588595	-8340998138771701	-9654272092799662	-7507284779176508	-6883273646446451	-6281445493758319	-7778297775366243	-6573513899400547	-60759035285478	-7488270319361261	-8283221648523898	-7540367398927248	-6991337763271686	-7639142486692181	-7125233790160335	-6260451032925312	-8936827311909982	-6219338433113217	-8010777777155038	-8118361474368195	-1.10395e+16	-8180876064250008	-9605171450886366	-968513613607164	-9386418290257634	-8603085560049926	-9774349189748452	-1166922529983577	-1.03142e+16	-951747447429643	-9728387958002384	-8905168093525685	-7678567449263853	-6398965076945973
187.074	C10H8N3O	186.066	[M+H]+	3.88588e+09	-9.41943e+10	-3.66543e+11	2794052999753778	1.40577e+10	1.28007e+16	-8.07918e+09	2570974945027109	4.42701e+11	7.18287e+10	1.40006e+16	5.50148e+10	-3.94956e+10	-4.67647e+10	1.06477e+11	-1.58278e+11	3.1187e+11	3.31502e+10	-1.50242e+16	-9.43143e+09	-1.01725e+16	6.37198e+10	7.93403e+09	1.60707e+10	9.10606e+09	2.59287e+11	2.47264e+16	2948674258501094	-1.83038e+16	-1.35408e+16	-7.6313e+10	-2.46405e+09	6.12893e+10	-6.61603e+10	-1.1873e+16	1.41495e+16	-4.22854e+11	9.70483e+09	-5.45548e+10	-6.0566e+10	-1675174901110861	2.62093e+09	-4.06662e+10	1.67964e+16	2008181842337413	-5.85025e+10
188.014	C7HN5O2	187.012	[M+H]+	-1.11377e+16	-7.65662e+10	-1244846853981304	-6.95918e+10	-7.7961e+10	-6.33633e+10	-8.53482e+10	-4.8247e+11	-5.35619e+10	-4.7171e+11	-7.27719e+10	-3.34422e+09	-8.75469e+10	-1.08899e+16	-8.19854e+10	-5.7412e+10	5.3319e+09	-1561758158158727	-1.04588e+16	-9.94108e+10	-6.67431e+10	-5.77521e+10	-6.95364e+09	-1.31283e+16	-7.05223e+10	-2.49431e+09	-1226346138850391	-2.65161e+11	-1170816661410051	-2.67112e+11	-7.0354e+10	-7.05424e+09	-3.19393e+10	-1.15382e+16	-2.69202e+11	-1.16824e+16	-7.27291e+10	-1.48072e+16	-5.86226e+10	-1.11255e+16	-9.41734e+10	-1.33284e+16	-8.16169e+10	-9.06986e+10	-8.16619e+10	-1.87508e+11
188.032	Unknown			8.59612e+10	4.67521e+11	-3.24963e+11	-4.89911e+09	-6.49776e+10	-3.1971e+10	-3.96708e+11	-5.42633e+10	4.62973e+10	-5.42289e+10	-2.75527e+11	-5.01976e+10		3.30403e+10	-2.72625e+10	7.41042e+09	-8.37509e+09	4.22585e+09	-3.62547e+11	-6.64293e+10	-5.0849e+10	2.7292e+11	-9.23154e+10	4.29564e+11	-1.49485e+11	-1.16093e+16	-2.88472e+10	2.23332e+11	-5.88013e+10	-1.0024e+16	-5.61354e+10	-5.72627e+10	-1.10014e+16	-2.583e+11	-1.07688e+16	-6.25081e+10	-5.13765e+10	6.72725e+09	-1082356222733246	-5.27318e+10	-2.87971e+11	3.59914e+09	-2.81698e+10	-2.8985e+11	-4.19227e+11	-7.08507e+10
188.07	C5H9N5O3	187.07	[M+H]+	1.03269e+10	-5.44939e+11	-3.22521e+10	-2.57291e+11	-8.79295e+10	-4.23847e+10	4.20963e+11	1.81743e+11	-6.72251e+09	-1.97268e+09	-3.83278e+11	-2.38201e+11	-6.23359e+09	-5.16363e+10	-3.04352e+10	3.46978e+11	-1.22263e+16	-2.67585e+10	-4.07834e+11	1.01899e+11	-6.44275e+08	2.90661e+10	-5.14806e+10	-3.25638e+10	1.15309e+10	-1.10169e+11	2.65923e+11	3.71911e+11	4.05614e+10	3.39874e+10	-6.27786e+10	-7.36517e+10	-4.55672e+10	-5.35019e+10	-2.72482e+11	-1.30415e+16	-1.1689e+16	-9.38294e+10	1.08881e+11	-3.44313e+10	6.14308e+09	4.14679e+09	6.0182e+10	-3.96098e+10	-2.27879e+11	2.50629e+11
188.087	Unknown			-2.53248e+11	3.15496e+10	-5.33726e+09	-4.78116e+11	5.87997e+10	1.31102e+16	2.311e+11	-1.18567e+11	3.50751e+10	-8.74237e+09	2.59377e+10	1.09588e+16	2.70957e+10	1.75149e+10	3.52568e+10	8.48282e+10	119010832165036	-2.99264e+11	-2.62595e+09	1.34115e+10	-6.75306e+09	1.95693e+11	-1.71941e+10	7.63695e+09	-2.68813e+11	5.09893e+10	2.2664e+10	-1.28423e+11	4.76629e+09	-2.61455e+10	5.36128e+10	2.76139e+11	-1.52147e+11	3.62109e+09	4.53745e+09	9.66474e+09	9.13059e+10	-1.79339e+11	4.58355e+11	1.37973e+10	6.90985e+10	-5.62378e+11	8.25183e+08	4.07251e+10	3.49564e+10	5.78733e+10
188.164	C5H11N6O2	187.094	[M+H]+	7.59e+09	1.129e+11	-3.81941e+11	2.00838e+10	-1.94929e+09	2.5603e+11	4.13766e+11	7.96478e+10	9.07442e+08	2.70603e+10	-1.23182e+11	2.17024e+11	3.63486e+10	8.74509e+09	-8.61217e+10	1.68652e+11	2.86871e+11	5.10078e+08	-4.87552e+07	-4.79328e+09	4.35132e+09	3.69854e+11	-2.3371e+09	-3.02559e+11	-6.71097e+10	-2.09271e+11	-3.12844e+09	5.20217e+11	3.66843e+10	-1.6997e+11	3.94779e+09	-3.2428e+10	-4.50096e+11	-2.99246e+11	4.99544e+09	2.99098e+10	-1.57717e+11	-4.05631e+11	-1.40275e+11	2.72813e+10	2.58277e+11	-2.29369e+10	3.55696e+09	2.49306e+11	1.91981e+10	3.14572e+10
189.014	C5H4N2O6	188.006	[M+H]+	-1.17428e+16	-1.07192e+16	-1073863109351	-1.09757e+16	-1327923995116262	-1.15043e+16	-1.3048e+16	-1.32364e+16	-140940223808406	-1.11032e+16	-1.01694e+16	-1.32062e+16	-1.42086e+16	-1.23737e+16	-1.14415e+16	-1.31767e+16	-9666815757722064	-1.49608e+16	-1.4701e+16	-1392029758241522	-1.35411e+16	-1.13638e+16	-1290066011814599	-1.49104e+16	-1.38059e+16	-1370990169614437	-1.3095e+16	-1.22259e+16	-1.30828e+16	-1054926076489826	-1.33993e+16	-1.40377e+16	-1.34879e+16	-1.24255e+16	-1.54545e+16	-1890338736279886	-1.45842e+16	-1549010925869447	-1.45501e+16	-1.31052e+16	-1.46488e+16	-1.51554e+16	-1163902327258993	-1.41671e+16	-1.46256e+16	-1.48569e+16
189.04	C7H8O6	188.032	[M+H]+	-2805928969604509	-1.62005e+16	-2.62374e+16	-6.47411e+09	-3329623427444136	-2.55408e+16	-2501880695602492	-1.68085e+16	1.36473e+11	-2.16399e+16	-2816692617270524	-2673380952557744	-2.14777e+16	-3385526488390925	-2.78398e+16	-2.48723e+16	-2.84775e+16	-1951464736591503	-1.53399e+16	-1.24894e+16	-2.84016e+16	-3336421992025315	-2.98521e+16	-9.84273e+09	-1.35826e+16	-2581161902274337	-2.56504e+16	-9.96354e+10	-2.53648e+16	-2.2809e+16	-2494085292542216	-2.79899e+16	-338355104597011	-2.28834e+16	-8.11764e+10	-2.63963e+16	-2963282075857752	-2.89615e+16	-2603581976652414	-3.78948e+16	-2.45616e+16	-4534709362109127	-4963268162901761	-4.45205e+16	-1826986164476579	-1.62815e+16
189.09	C3H8N8O2	188.076	[M+H]+	4.60487e+11	2.85342e+10	3.33872e+10	1.22814e+16	-1.01637e+16	5.26964e+10	-2.90791e+11	-8.79424e+10	-5.70676e+11	-7.33301e+10	-2.5977e+11	1.11953e+16	1.60267e+16	9.35791e+10	3.46004e+10	1.09119e+11	6.36277e+10	1.50349e+16	6.76143e+10	1.09018e+11	-2.54082e+10	3.06499e+10	-4.5572e+11	2.22623e+09	-5.29226e+10	1.11551e+16	3.17346e+10	1.30361e+16	3.614e+10	2.31812e+11	2.12019e+10	-4.65519e+10	9.35958e+10	-3.70517e+10	4.71194e+10	-3.72957e+10	-2.55439e+11	-9.87218e+10	-9.51314e+09	-4.31103e+09	-4.57121e+11	-3.4042e+09	7.08932e+09	6.39138e+10	-1.09303e+16	2.61264e+10
189.173	C8H16N2O3	188.116	[M+H]+	-3.8589e+10	-7.37936e+10	-8.33868e+10	1.17877e+16	-3.5538e+10	-1.94483e+11	-3.74615e+10	-1.62117e+11	3.43429e+10	4.39039e+10	153292300618679	1.92252e+11	2.82406e+09	-5.75824e+10	-6.84669e+10	-3.58288e+11	6.90986e+09	-5.24026e+10	9.90611e+09	7.82779e+09	9.27834e+10	7.10436e+10	8.4902e+09	-1.9649e+10	-1.96766e+10	1.041e+16	9.45521e+10	6.48608e+10	-8.31856e+10	-1.15987e+16	-6.02297e+10	-4.66961e+10	-9.83705e+09	5.75221e+10	1.44159e+11	-5.22818e+10	1.13256e+16	-7.31785e+10	-7.00496e+10	-3.24049e+08	-7.36588e+10	-1.31761e+16	-8.32146e+10	-2.44076e+11	-1.08152e+11	5.41089e+09
190.022	C3H9O9	189.024	[M+H]+	-2.42262e+16	-2.22522e+16	-267411567058416	-2.21769e+16	-1.88913e+16	-1.65974e+16	-5.91818e+11	-2979082660392416	-1.11664e+16	-2.207e+16	-1872610595763098	-2.77783e+16	-2507966081508519	-259385029088005	-2.25865e+16	-2.17903e+16	-1278364303968452	-2.35539e+16	-2.37255e+16	-1.03408e+16	-1251379007037787	-1.72118e+16	-2653343972466417	-1.16521e+16	-1999252106005924	-2558510382933499	-2.36391e+16	-1.15307e+16	-1.29884e+16	-7.31859e+10	-1633732002535033	-2.24603e+16	-2759427128480713	-1.48915e+16	-2.07205e+16	-2.86643e+16	-1.69224e+16	-1.42826e+16	-2.44546e+16	-1464436155714829	-1801623288493015	-28347217260666	-2031476919680513	-2716969195406514	-2342615676777474	-1589937585970726
190.045	Unknown			-1.04143e+16	-5.41239e+10	-4.89877e+10	-1.41748e+09	-1609039666100071	-1.13938e+16	-1.00969e+16	-6.18137e+10	-1.35142e+16	1.14461e+11	-1017326381415936	-8.35894e+10	-8.12214e+10	1.90344e+11	-8.36882e+10	-8.43647e+10	-4.12265e+10	-1.52154e+16	-6.9397e+10	-1671749986326041	-1453581628001275	-1.1319e+16	-7.48933e+10	-3.71744e+11	-1901282563432174	3.63641e+11	-1.08564e+16	-2.60109e+11	-1.60597e+16	-6.62216e+10	-9.20114e+10	-8.30766e+10	-1.83184e+16	-6.59314e+09	-5.18599e+10	-9.99874e+10	-1.16736e+16	-1635898792718229	-1.67359e+16	-1.95431e+16	-1.8234e+16	3.20018e+10	-4.2196e+11	-6.26191e+10	-6.66356e+10	-1051324820771811
190.103	C12H13O2	189.091	[M+H]+	1.36184e+11	1.8723e+10	3.1523e+09	2.41043e+10	-7.59258e+10	2.47193e+11	-1.43056e+10	-3.96635e+11	1.10204e+10	-2.69559e+09	2.47679e+10	8.78015e+08	8.25588e+09	1.8201e+09	-1.25667e+11	4.64976e+10	5.25262e+08	3.65637e+11	-3.1484e+10	1.16369e+11	6.75593e+09	3.53375e+11	-5.28698e+11	-3.90083e+10	-5.35147e+11	-3.23423e+10	3.29792e+10	5.07989e+10	-2.59101e+11	1.02361e+11	5.24997e+08	-1.67912e+11	1.38552e+11	1.53985e+10	-1.10427e+10	2.28665e+11	-2.58796e+10	-2.46604e+10	-1.12271e+11	-7.34026e+09	-1.26715e+11	-5.16768e+10	4.77993e+09	-3.56493e+11	-5.50432e+11	-5.99315e+08
190.171	C7H19N5O	189.158	[M+H]+	4.14401e+10	2.99457e+11	-6.22798e+09	7.93255e+10	1.15627e+11	6.76762e+10	1.43151e+11	-2.10556e+11	3.24754e+10	-2.07853e+11	-8.49063e+09	-1.24921e+10	6.40145e+09	1.9713e+10	2.67117e+10	3.65755e+11	3.5968e+10	5.8112e+10	1.61436e+11	-3.95872e+11	-2.88824e+11	5.22923e+10	1.36915e+11	1.88671e+11	-3.30114e+10	5.72849e+11	-2.05611e+10	1.07841e+11	-1.51802e+09	-1.00288e+09	-1.43359e+11	1.01306e+10	1.16435e+11	-5.47886e+10	-4.69205e+11	-7.10459e+10	2.07597e+11	-2.88387e+10	2.98908e+10	9.88648e+09	-6.48264e+10	1.25079e+09	1.50962e+10	1.11038e+11	-9.62381e+09	9.94618e+09
190.994	C4H2N2O7	189.986	[M+H]+	-1199537225629911	-1.43263e+16	-1.3886e+16	-125549066424715	-1.45835e+16	-1.16028e+16	-1446596565393407	-1.48859e+16	-1.26132e+16	-1.12599e+16	-1.2182e+16	-1.20387e+16	-1.4736e+16	-1535739424109785	-1.20794e+16	-1.26803e+16	-1189170978368341	-1.42168e+16	-1346396751464085	-1.40303e+16	-1.41435e+16	-1.50177e+16	-1.29447e+16	-1.30099e+16	-1452091736481224	-1.69628e+16	-1.41987e+16	-1435221868496185	-1.52669e+16	-130470955640344	-1.47195e+16	-1.43479e+16	-1560407363240401	-1.58815e+16	-1.62572e+16	-172656270041548	-1.54223e+16	-1.37181e+16	-1.54341e+16	-1.48869e+16	-1.43588e+16	-1.40806e+16	-1084157855790406	-1.35402e+16	-1.51979e+16	-9666594219230052
191.025	C12H2N2O	190.016	[M+H]+	-412711716737465	-2974777999335239	-3835624015590877	-5220285730347645	-3868891294597611	-529162235666787	-4934911765607473	-6063481476110653	-5204742914289105	-2.75193e+16	-4.26874e+16	-6825767376366261	-5963606203511487	-3465258131882861	-6090331633429027	-5689674476428881	-4692262524025057	-5763607006538376	-6075239425694153	-4.57826e+16	-3399728745754763	-4.87567e+16	-6341712232434162	-53164331332711	-4818949089308673	-4919274614217121	-6196655770605037	-5668648687764304	-5594908839174229	-4.20498e+16	-6115295261916055	-6052652595266786	-6763268642284671	-4.35764e+16	-6144690837753038	-7368664541750145	-5621932125574793	-5797354950534779	-6305492717305549	-7100376707784945	-6528457795285901	-654014019615603	-5338619952398125	-704539229836462	-7447647279311747	-4785591214822235
191.057	C3H6N6O4	190.045	[M+H]+	-3.74067e+10	-8.83754e+10	-1.04634e+16	-1.2916e+11	-1019294368016857	-8.10426e+10	-1741117785445988	-1286640377392398	-1185996570341589	-1.19916e+16	-5.1893e+10	-1.78983e+16	-3.80241e+10	-6.39106e+09	3.3909e+11	-1.64682e+16	-5.92777e+09	-1359428701916349	-5.00763e+10		-1.55375e+16	1.87149e+09	-1839382607430346	-8.82882e+10	-4.6985e+11	-4.74149e+09	-4.62791e+09	-1.38387e+10	1.60302e+10	-1.31286e+16	-6.7882e+10	-9.7536e+10	-1.25109e+16	-1.12019e+16	-1.9892e+10	-7.02574e+10	-1.47726e+16	-8.74139e+09	-1.08566e+16	-4.73851e+10	-1.0918e+16	-7.20217e+10	-6.72736e+10	-4.23303e+10	-9.10576e+09	-5.90506e+11
191.149	C13H18O	190.135	[M+H]+	-1.6193e+16	-3.11195e+10	-1.24106e+11	4.89228e+10	-1.16732e+16	1.06375e+10	-9.04883e+10	1.27788e+16	1.14941e+10	6.16769e+10	9.94386e+10	1.71674e+11	-8.35617e+10	-8.13425e+10	-1.47427e+16	-5.30521e+10	5.55214e+10	1.89991e+11	-1.02445e+16	-2.87554e+11	1.34483e+16	-3.34367e+10	-3.37304e+10	-1.21824e+11	1.52419e+16	-1.21756e+16	-3.63255e+11	1.71629e+16	-7.95243e+10	-4.07939e+10	-6.74315e+10	-1.71444e+10	-6.93143e+10	1.3045e+16	1.01438e+16	-1.4659e+16	6.29062e+10	1.80599e+16	7.00898e+10	-6.17831e+09	1.80851e+16	-1.32467e+11	2.44626e+11	6.13856e+08	2.03329e+10	2.046e+11
191.999	C2HN5O6	190.992	[M+H]+	-1284856045976506	-1.09868e+16	-1380194980480638	1.49439e+11	-9.11146e+10	-1.80434e+11	-1.48112e+16	-9.94012e+10	-1.379e+16	-8.11785e+10	-1.06523e+16	-9.4702e+10	-1084336859418977	-5.73779e+11	-4.80587e+10	-5.09061e+11	-1386493770811954	-1.96434e+10	-6.57931e+10	-1.44491e+16	-2.70286e+11	1.01142e+11	-1.12923e+16	-1.27875e+16	-1418760801549765	-5.22992e+09	-6.03875e+11	1.58057e+10	-8.97772e+10	-5.18075e+11	-8.41131e+10	-7.95493e+10	-8.80235e+10	-6.91685e+09	-8.05504e+10	-1.2844e+16	2.58664e+11	-5.98613e+10	-7.41116e+10	-3.26501e+11	-1.57821e+16	-1237937921866253	-1325543028917799	-8.70009e+10	-1.09348e+16	-1.76736e+11
192.044	C10H7O4	191.034	[M+H]+	-6752271013110173	-7615725581175377	-613377191317919	-6067280184076981	-8990604950901968	-7669749133087152	-6729300617982362	-8219506816854695	-733854235066252	-5795404081866051	-7498781545757071	-9785068191714994	-6696584804975715	-9481632165596836	-7369174086872057	-7173069711192024	-6201057449202142	-8999262116745213	-7359137274635308	-8357502063210199	-8096935929120244	-7197915568056892	-6858535846807337	-8118963699413123	-9502701473519836	-8524123100840586	-9162403379419632	-8149170114834167	-7746428061650686	-7085165029166347	-8581209177750421	-8711861936464942	-7136018655195062	-8092583389369863	-757718702097559	-8641536204899497	-911827387163465	-6286257279526988	-8452540002475582	-8586362387777331	-8083828559987847	-8287826886852426	-8945842451614739	-8170726682345721	-7399226182921975	-860877511817328
192.064	Unknown			-4.33183e+11	-3.98466e+11	-1.53307e+16	-1.59537e+16	-1.73704e+16	-1.49066e+16	-4.39134e+11	-9.45789e+09	3.99596e+11	-1872290635092557	-1.85907e+16	-3.39733e+10	-1.53662e+16	-1.18338e+16	-256175702940051	-1.4697e+16	-9.17097e+09	-2624293712856535	-1.39434e+16	-3.54868e+10	-8.54382e+10	2.90032e+11	-1.64885e+16	-7.00712e+10	-1.22291e+16	-1.27478e+16	-1.20189e+16	4.44204e+10	-9.69689e+10	-2.07261e+16	-1.73416e+16	-1.09461e+16	-1.69147e+16	-1.07481e+16	-6.92569e+10	-1.41153e+16	-8.96364e+10	-8.7952e+09	-7.96437e+10	-1.00992e+16	-1.63002e+16	-1.38058e+16	-157080774696221	-6.15878e+10	-3.96997e+11	-1.07843e+16
193.043	C10H8O4	192.042	[M+H]+	-6536740693705691	-4645263865532658	-438849605501169	-4.06686e+16	-55889501102267	-7410199315391946	-5187088109206818	-7290263043844237	-6114408137565018	-4633955826597149	-5979506242490959	-5470489140853739	-5783646675398876	-5250585904130146	-6413292655488073	-8034377615665908	-4919808622361674	-6928902829481005	-5749413992518545	-4.12931e+16	-7273451065297285	-5726144450010654	-5612261096710064	-603025424993589	-6057853489535182	-6683246944011647	-7518274135538848	-4528196248055182	-4.57169e+16	-3.99447e+16	-677787245775721	-803842700845268	-7321763187028707	-6505276647699575	-707735409329069	-6097308569609928	-6211969410991258	-5934434358030706	-4808168982182509	-6919511464623983	-7626476183419965	-7005532368422225	-6679216926596069	-5456537281539288	-5595467389326548	-5817135813875425
193.997	C12HO3	192.992	[M+H]+	-4.76279e+10	-1.65591e+10	-2.33379e+11	1.04914e+11	-8.92347e+09	-3.40934e+10	-4.07079e+10	-6.46512e+10	-3.90937e+10	-1.78198e+11	1.13891e+11	-4.35469e+10	-2.525e+11	1.74554e+11	-5.55865e+10	-2.8341e+10	-3.8826e+11	-5.44333e+09	-7.18061e+10	-1.09737e+16	-1.13922e+16	-3.84361e+10	-4.16208e+10	-2.01646e+10	-9.01067e+10	-1.53496e+11	-7.19605e+10	-9.55758e+08	-9.78275e+10	-5.10105e+10	-8.83212e+10	-6.84184e+10	-7.89771e+09	-3.56949e+10	-9.08095e+10	-8.79834e+10	-1.14313e+16	-3.07589e+11	-7.87592e+10	-3.15503e+11	-1.318e+16	-1.01016e+16	-7.09578e+10	-3.08253e+11	-2.94781e+11	-8.51076e+10
194.03	C12H3NO2	193.016	[M+H]+	-2.12152e+11	-4.05191e+11	-9.61849e+09	3.89576e+10	-2.73389e+10	-2.16444e+11	1.78231e+11	-3.92072e+10	-2.76879e+11	-5.00418e+08	-2.16819e+10	-1.40912e+11	-7.79122e+09	-1.33529e+08	-3.96561e+11	2.70811e+10	1.94328e+11	-5.57304e+11	1.68697e+11	3.96511e+10	-4.39279e+10	-5.54384e+09	-2.22221e+10	-2.46808e+11	-3.68257e+10	-8.03257e+09	7.88732e+10	-6.56429e+08	6.27381e+10	-5.23888e+09	-2.0084e+11	-1.46008e+11	-2.37106e+11	-3.71897e+11	2.4433e+11	9.72443e+09	5.16565e+10	2.45472e+11	-8.10589e+09	-7.2678e+10	-7.59623e+10	-4.91946e+09	-1.08263e+11	-9.1717e+10	-4.59115e+10	2.8019e+11
194.057	C8H7N3O3	193.048	[M+H]+	1.9202e+09	1.00958e+10	-7.57845e+10	7.70904e+10	-6.64872e+10	2.79292e+11	-1.51605e+11	-1016494797930023	3.535e+10	-5.1043e+10	-1.50779e+16	-8.6487e+10	-3.06315e+11	2.00273e+10	-1.19723e+16	6.3868e+09	-1.84612e+11	9.98808e+09	-6.21736e+10	6.21193e+10	-2.22786e+11	3.76131e+10	-6.78117e+10	5.59176e+08	-8.89034e+10	-5.23609e+10	-4.26009e+10	1.1208e+16	-9.18256e+10	-1.53006e+11	-2.14614e+16	2.10289e+10	-1.40644e+16	-7.56814e+10	1.81963e+11	1.35219e+11	1.34808e+16	-1.29568e+11	-3.71204e+10	-1668348881723302	8.81657e+09	1.37048e+10	9.22945e+10	-3.83323e+10	-1.37253e+11	8.04347e+10
195.005	C7H2N2O5	193.996	[M+H]+	-3852565318881094	-4063202893283293	-3.87094e+16	-3594906221541242	-3.55296e+16	-3664925035400026	-4290427756922854	-3.6548e+16	-4225222377473099	-3.56386e+16	-4141208732122537	-4014426922953368	-3.40671e+16	-4011782227991891	-4066864533128593	-3.73867e+16	-3.60397e+16	-403763045965972	-4113459710682332	-3997836530448058	-4059524561706676	-3518373740181966	-4191346231634675	-4039197662710898	-4267229480308381	-3755271276028614	-3975681885360582	-3838371209829952	-4198845970446421	-3952755761906356	-4002439130569947	-4206100114079275	-4439272703083627	-4210878678381758	-3.88515e+16	-4879721639481208	-4.26019e+16	-3769156029498521	-4583474944583339	-4249624538007535	-4365786632457919	-3.89025e+16	-4181823051336058	-4.28928e+16	-4241540524445361	-3997454940153331
195.066	C10H10O4	194.057	[M+H]+	-6717975575796231	-8485464851023528	-2.38261e+11	-2457721607536656	-1.68455e+16	2.23343e+16	-1.07087e+16	-1.38819e+16	-895019844164735	6992594771154659	-7560151669829263	1.89219e+16	-2.31253e+16	3250734883273876	1.35481e+16	8592489778699308	2.53742e+16	1521815596433329	-4.2637e+16	-8644954688082906	2516982986228711	4040375360692072	4283543731189443	-9.93641e+09	122002331382004	6920018418142826	2160996887957678	1.86865e+16	-3.44552e+16	1015908996201742	-5158691164835472	-7379057186857607	7209025220155096	1.36618e+16	6850347167363102	-4430722548612154	8573117548726916	5882495979263047	8685639795630862	2.65608e+16	1.13049e+16	-1.63815e+16	8699087322165955	-9930598156427384	8554479701364803	1180106189660135
196.069	C5H11N2O6	195.061	[M+H]+	-5029930716894185	1.42098e+16	-4660739924958815	7.99606e+09	3.20576e+11	1657965511680376	-1.72963e+10	2180400215963038	1.85472e+16	4.36951e+16	-3578937598048351	2485700535845847	-2106457575733814	-2619504811475909	-9.214e+06	1.19084e+16	1820055049309502	1.86488e+16	5.11781e+10	-7.38751e+09	-1688519520786358	7671270758000809	-1144576687713561	-3830762944957225	2.17373e+16	1.95066e+16	2.51808e+16	-2843657237783376	-5.29273e+11	382182409254167	2.83078e+11	-6574995494078029	-1.08917e+16	-5045778609178153	1.31636e+16	-5658537000864106	-1.49027e+16	-5.0352e+10	1.30105e+16	4.05694e+16	5.61479e+09	1.57623e+16	-1.0076e+16	-3918348704726113	-1.1715e+16	1.18897e+16
197.043	C7H6N3O4	196.035	[M+H]+	-7.19439e+10	-8.86863e+10	-1.08149e+16	-8.80758e+10	-1.47145e+16	-1.4074e+16	-1.51382e+16	-1.02787e+16	1.23933e+16	1.19897e+16	1.82797e+11	5.74476e+10	1.625e+10	1.215e+11	-1.11303e+16	-1.35324e+11	7.44681e+10	-1.02404e+16	-1376025176576647	2.3261e+11	-6.6895e+10	-2.57279e+10	-9.39343e+10	-9.09732e+09	-7.67679e+10	-5.42016e+10	-2.82187e+11	4.74458e+11	-5.75145e+09	-4.39235e+11	-4.11474e+11	9.18537e+09	-9.19094e+09	-7.39383e+10	1.8357e+08	-7.95395e+10	-8.92605e+10	-1.07173e+16	-9.85969e+09	-1.74732e+10	-1.43676e+16	-4.68945e+11	-4.8481e+10	-1.0909e+16	3.0666e+11	4.0333e+09
197.073	C12H8N2O	196.063	[M+H]+	-6.19145e+09	-1.18447e+16	-7.61732e+10	5.49635e+10	-1.85965e+11	-2.83865e+11	-4.21031e+11	-8.99491e+10	1.56251e+16	1.09079e+11	-1130771324562331	1.74713e+16	-1.03555e+16	138427009402739	1.26444e+11	7.68616e+10	1251913963850838	6.02905e+10	4.77309e+11	-1.26589e+16	-1.48301e+11	1.55962e+16	4.50753e+10	-4.37397e+11	-1459664971075773	-1.91359e+16	6.34825e+10	4.004e+10	-8.34258e+10	-1.65411e+10	1.10634e+16	5.41752e+10	-5.85858e+10	-8.35022e+08	-2.51929e+16	-9.45917e+09	-8.7606e+10	9.64844e+10	-3.19639e+10	9.34882e+10	3.37702e+11	9.85829e+10	-2.66335e+10	-4.01961e+09	-1.07171e+16	5.9881e+10
198.016	Unknown			-6.03622e+10	-6.49583e+09	-5.61855e+10	-1.22956e+11	-6.34568e+10	-2.83948e+10	-2.78708e+10	-8.94005e+10	-2.20034e+10	-3.17706e+10	-3.84212e+10	-4.16718e+11	4.09958e+07	-4.05251e+11	-2.67216e+11	-2.49854e+09	1.09047e+11	9.13887e+08	-5.10506e+10	-1.39323e+11	-3.29228e+10	-2.50961e+11	-4.5132e+11	-2.01093e+11	-8.64887e+10	-5.34719e+10	2.5035e+10	2.0503e+10	-4.14678e+10	-2.4995e+11	-2.49246e+10	-2.65713e+11	-2.49342e+10	-7.49718e+10	-1.93015e+10	-7.89233e+10	-3.25945e+10	1.04779e+11	-4.77942e+11	-5.29963e+11	-4.12498e+11	-1.20487e+16	-7.98868e+10	-5.8747e+10	-2.80963e+11	-4.08248e+09
198.043	C6H5N4O4	197.031	[M+H]+	8.14652e+10	2.43821e+09	-9.51218e+10	5.06412e+11	-3.80685e+11	1.23949e+11	2.86707e+10	-1.24559e+11	2.15558e+11	4.87546e+10	-2.97901e+11	3.19444e+10	-9.73403e+09	-2.14364e+11	-1.03948e+10	-5.36329e+10	6.19523e+10	-1.16383e+11	4.25065e+08	8.41298e+09	1.38381e+11	5.39781e+10	-4.091e+10	-8.94922e+10	5.91857e+10	-9.82652e+08	-7.5529e+09	2.10541e+11	-2.91958e+11	-1.2548e+11	-1.68974e+11	1.26194e+10	-3.24897e+09	-7.96543e+09	-1.57674e+09	3.73287e+10	-4.09188e+11	1.33441e+10	5.83563e+08	-3.5545e+11	5.63908e+10	3.65309e+10	-3.23234e+11	-2.16496e+11	1.84285e+10	-5.19601e+09
198.063	Unknown			-3.27815e+10	-4.61083e+10	-6.482e+09	-4.66669e+10	-3.4963e+11	7.57052e+06	-2.92317e+09	2.75186e+09	-4.71993e+10	-3.10046e+10	-3.63368e+10	-8.94916e+10	3.45935e+11	1.2123e+11		-5.95903e+10	-4.40379e+10	6.23067e+08	2.41593e+11	2.04615e+11	-9.90456e+10	1.71697e+11	-6.83152e+10	-2.49672e+11		-6.07714e+11	-5.90595e+10	-3.55725e+11	-2.60724e+11	-5.61172e+10	3.52364e+10	-5.08273e+10	-8.67722e+10	6.52097e+09	7.81468e+08	-5.4283e+10	1.91474e+11	-1.55483e+11	6.02962e+10	-6.36716e+09	-1.13357e+11	-7.72075e+10	4.10212e+10	3.04805e+11	-6.70336e+10	8.00682e+09
198.081	C7H9N4O3	197.067	[M+H]+	-1.996e+11	1.44248e+11	-2.10476e+11	2.61799e+11	-3.83457e+10	3.50526e+10	5.03178e+11	4.18337e+10	1.9824e+11	-1.69186e+11	-5.21956e+10	9.38777e+10	9.94582e+09	-4.90109e+10		3.36782e+10	6.94862e+09	-4.31372e+10	-3.49274e+10	4.19462e+10	1.57677e+11	3.88077e+11	-8.4412e+08	4.09962e+10	3.807e+10	2.18546e+11	5.13895e+10	7.93272e+10	5.04723e+10	2.12411e+11	-3.26575e+10	-9.95501e+09	-3.56276e+10	8.60112e+09	-1.09109e+11	4.47698e+11	6.33796e+10	2.44001e+10	-3.77593e+10	3.08684e+10	-1.15218e+11	-1.47388e+11	2.17653e+10	3.20398e+10	-2.52158e+11	-7.91226e+10
198.186	Unknown			-1.28983e+09	-1.30952e+11	-4.12541e+10	-7.71203e+08	-2.48147e+10	2.16044e+11	1.421e+11	-6.65481e+10	7.45167e+09	1.85827e+11	-4.18759e+09	-1.34226e+10	3.2092e+11	2.17482e+10	-1.68263e+11	5.46936e+10	8.21291e+10	-2.68169e+11	-1.05196e+11	3.74653e+10	-4.95443e+10	9.3303e+10	2.9116e+09	1.21141e+11	-6.54539e+10	-6.10578e+08	2.34716e+10	8.28064e+10	2.40013e+11	-1.1936e+11	2.40489e+10	7.05398e+08	-1.94523e+11	7.56987e+09	5.05432e+09	1.15107e+11	-1.65783e+11	1.63911e+09	4.52036e+10	5.18844e+10	5.86784e+09	-1.81685e+10	2.35806e+10	-3.29278e+10	-1.36295e+11	-1.89462e+11
199.027	C8H6O6	198.016	[M+H]+	-3.74309e+10	-2.87429e+16	-1.35931e+16	-7.43178e+10	-7.89227e+10	6.46053e+10	-1.70854e+16	-1.60496e+16	-6.06515e+10	-3.58076e+16	-1.43174e+16	-7.0469e+09	-3.01811e+16	-1.78297e+16	-1625362627540013	-1.21983e+16	-7.998e+09	-1.00952e+16	-4.38718e+10	-1703034632509373	5.24218e+11	-5.80357e+10	-2.71259e+16	-2.25056e+16	1.25401e+11	-1.06085e+16	-1.3433e+16	-1.27225e+16	-3094129773044806	9.75495e+10	-1.94722e+16	1.09388e+16	-9.52272e+10	-1.42053e+16	-3356470965715009	-2.24865e+16	-1.09682e+16	-2.83508e+11	-7.87529e+10	-1.93924e+16	-2.64663e+16	-1.72019e+16	-9.72557e+10	-2977706664212907	-1.19371e+16	-1.30339e+16
199.062	C10H6N4O	198.054	[M+H]+	4473464323084611	704013657060118	5209474063977634	6988095158080576	-2.49316e+11	1.03718e+16	-6117556404346067	-1.51219e+16	-4576121026534097	1.82665e+16	-8.70093e+10	-1358740905366973	-198946210717435	4.21449e+16	2.31688e+16	2524881295640699	2511173153348853	1.79878e+16	-3.22426e+10	3.90519e+16	-1.27648e+16	8923433785913495	3572186686441048	-1.17358e+16	-1.20662e+16	-1.9709e+16	6.58914e+10	4419140793055637	-3.90841e+11	7694418548883572	-1.09276e+16	-9.83081e+10	-6442393450481337	4669681740686951	4.18567e+16	-6370819704075853	9.78296e+10	3049812173409258	-301847802222914	4.26065e+11	-3842619287376531	-1.71476e+16	2.42037e+16	6470267759749251	2.97538e+16	4035323654907122
200.032	C8H7O6	199.024	[M+H]+	-2.13495e+16	-4.29611e+16	-4.74286e+16	-3.07201e+16	-3.6094e+16	-2312336789254254	-5082123792871603	-4995919102381563	-3712400501479508	-2.84069e+16	-3.80946e+16	-4191072016157024	-3302751216822414	-4.10674e+16	-3.04668e+16	-3729986611462157	-3.941e+16	-3711187798029988	-2.78579e+16	-2.30844e+16	-3.31667e+16	-2.46128e+16	-4.29504e+16	-2.37267e+16	-3252253448531484	-3898032172128471	-3.33083e+16	-3.49363e+16	-2.59128e+16	-3.45404e+16	-2.18353e+16	-3272326312934199	-3866650113819425	-4.332e+16	-4.17032e+16	-4.31545e+16	-3.63174e+16	-3.78703e+16	-4252548440385677	-3567379443359688	-3.29445e+16	-3188723955138118	-2973058384199284	-3506004853796995	-3315427340267218	-3294057836976728
200.066	C5H8N6O3	199.057	[M+H]+	3.85409e+10	8.63538e+10	-6.57952e+10	-3.00479e+10	-9.92899e+08	3.04941e+11	-4.97776e+11	4.33376e+10	-5.18811e+11	2.13679e+11	1002361051279585	-4.34196e+10	1332930742860101	1.46946e+16	6.37326e+10	1.20293e+16	3.19599e+09	-8.96597e+09	1.27521e+11	-121283504324372	5.22379e+10	1260115385351649	6.76702e+09	-1.42329e+11	-1.05858e+16	7.7985e+10	1.06439e+16	1.44714e+16	-1.77571e+11	-2.09222e+11	-1.49969e+16	-1632558166022608	-3.87852e+11	5.94469e+10	1.80837e+10	1.15891e+11	6.14424e+10	-4.82008e+09	-7.31137e+10	-2.7525e+11	6.93877e+10	7.86688e+10	-7.70349e+10	-4.51857e+10	-1.09661e+16	-7.23034e+10
201.039	C7H8N2O3S	200.025	[M+H]+	-6.11738e+10	7.41801e+09	-2756843573030708	-1.95399e+16	-1.31207e+16	-6.25759e+10	-3419114925244217	-2067795590176072	-9.50932e+10	-1.92882e+16	-9.50639e+10	-8.48029e+10	-2.4599e+11	-1163972304471109	-6.27667e+09	-1.33237e+16	-2.14723e+16	-1562480684446409	-1.21023e+16	-1.12305e+16	-1.0695e+16	6.10073e+09	-3.86832e+16	-2.82722e+16	-2.29978e+16	-2831660610742026	-1.96378e+16	-1.20118e+16	-1.76536e+16	-2678863518252913	-1.89329e+11	-2.20652e+11	-1.71412e+16	-1.3994e+16	-3.56021e+09	-2.1942e+16	-1268775339478929	-6.07603e+09	-1.09807e+16	-1.8829e+16	-1.52211e+16	-1.25903e+16	-1.3844e+16	-1.3738e+16	-1.79286e+16	-1.67537e+16
201.069	C12H8O3	200.047	[M+H]+	-2.1146e+11	-6.90113e+10	2.29654e+16	8.62081e+10	2.89886e+11	2.2078e+11	2.47628e+11	-1.90673e+10	5.73835e+10	2.2471e+11	-1.11618e+16	-4.82907e+10	-1.17827e+16	2.75332e+11	-1.69137e+10	-5.82233e+10	5.96101e+11	1.53828e+16	1.58574e+16	-3.84746e+10	5.89992e+10	6.89144e+10	7.06821e+10	-1.30228e+10	-4.09548e+11	1.31353e+16	6.07268e+10	1888122538835817	-7.01039e+10	6.00211e+11	5.88877e+11	9.24761e+07	-3.09166e+10	8.67151e+10	1457678103933915	8.51517e+10	-8.68822e+10	-8.56179e+10	4.32491e+09	-9.25743e+10	-4.7068e+10	-1.05453e+16	-1284750150996371	6.05396e+08	3.00891e+11	-2.39545e+11
201.092	C6H12N6O2	200.102	[M+H]+	1.09862e+16	1456338813336745	-1.14918e+16	1.37211e+16	3.88892e+11	3.21397e+11	-9.06533e+10	-1.54452e+11	1.15671e+16	1.79699e+10	-1.51095e+11	-7.17014e+10	-5.04599e+11	-9.57485e+09	-1.82649e+11	2296375061532122	1209258293075003	-1.93199e+10	4.07505e+11	2.08136e+16	8.58251e+09	-1.1177e+16	-7.35351e+10	5.07472e+11	-1.68062e+10	-4.72898e+10	7.45759e+09	8.52525e+08	1.49345e+16	-2.88459e+10	-1.00272e+11	-7.42593e+10	-3.81901e+10	-1.14869e+16	-1609384486205576	4.66499e+11	4.64824e+09	1.70689e+16	-6.44819e+09	-3.33008e+11	-7.59958e+10	-7.57879e+10	3.71255e+10	6.80035e+10	1.184e+16	-6.72204e+10
201.16	Unknown			-1072179184659944	-1.17633e+16	-9.65563e+09	-9.20663e+09	-1439434202312362	7.08614e+10	-5.00575e+11	8.81717e+10	1.2213e+16	-1.28448e+11	8.00778e+10	-6.52414e+10	7.05816e+09	1.13302e+11	-1071888979628558	-1.02779e+11	4.46837e+10	3.67992e+10	1.23165e+16	3.00896e+11	-2.58815e+09	1.189e+16	6.07276e+11	-2.48798e+11	-1.19343e+16	-8.5755e+10	5.20265e+10	3.73498e+11	4.59651e+10	9.34067e+08	5.87552e+10	1.96665e+11	6.75609e+09	-7.50979e+10	1.80949e+11	-3.75805e+10	-4.08015e+10	-1.35662e+11	6.81447e+10	6.08022e+11	1.48701e+09	-5.19685e+10	-1.35656e+16	-2.68998e+10	1.96077e+11	1.878e+11
201.187	C10H22N3O	200.176	[M+H]+	1.01041e+16	2.8665e+11	-1.19464e+16	4.29584e+10	-1.09509e+11	2003669569037624	-1367055817887413	-2.81592e+10	-5.01032e+09	2.17258e+16	6.72684e+10	-1.34993e+16	1.03945e+16	8.66728e+07	8.14575e+10	4.36551e+11	1.56611e+16	-7.41242e+10	8.48608e+10	-6.65087e+10	-1.60772e+10	3.48068e+10	-1.62523e+09	-6.38859e+10	-1.88894e+11	-7.85973e+10	-3.18114e+10	3.4656e+08	-8.21028e+10	-9.01637e+10	-4.28757e+11	2.07809e+10	6.13205e+10	1.34731e+16	-7.12444e+09	-1.98743e+10	-5.69226e+10	-7.84131e+10	-3.23395e+10	6.23273e+10	7.49698e+10	-4.09771e+11	1.87474e+16	3.26063e+09	9.04201e+10	1.14307e+16
202.028	C10H5N2O3	201.029	[M+H]+	-4.4581e+11	-3.3303e+09	-9.03926e+10	-4.58174e+10	-7.04733e+10	-3.45677e+10	-5.07878e+11	-4.33276e+10	-1106278391761438	-5.56578e+11	-1008782278831648	-3.78153e+11		-2.84264e+11	-6.41051e+10	-4.14932e+11	-2.5126e+11	-7.95027e+10	-6.22795e+10	-9.04702e+10	-1.8173e+11	-6.64387e+09	-9.06868e+10	-8.82916e+09	-1.20722e+11	-7.49923e+10	-4.35e+11	-2.14713e+11	-4.32592e+10	-8.25037e+10	-5.55772e+10	-5.45208e+10	-7.27251e+10	-5.63329e+09	-5.31896e+10		-5.14355e+08	-5.1837e+10	-2.99513e+10	-9.11075e+10	-5.99927e+11	-1.00761e+16	-6.23468e+09	-6.98137e+10	-3.61729e+10	-5.02846e+10
202.048	Unknown			-9.80422e+09	-1.12878e+10	2.91893e+11	4.84178e+10	-4.85976e+10	-3.4545e+10	4.12313e+10	-3.21294e+08	-3.58387e+10	5.67087e+11	1.89734e+11	7.76512e+10	1.08181e+11	-2.17249e+11	1.38013e+10	4.22382e+10	6.56069e+10	3.16457e+07	9.7715e+09	7.11429e+10	-4.59336e+10	3.3483e+09	-2.35178e+10	-3.65466e+10	-8.4669e+10	6.4328e+10	-4.6845e+10	8.78375e+10	1.27001e+11	-2.58958e+10	-2.73467e+10	-1.49829e+11	-8.53728e+10	-4.22973e+11	-1.00393e+16	1.71945e+11	1.37669e+11	-9.14772e+10	-3.3559e+10	-7.90986e+10	-4.30718e+10	6.57988e+09	6.78349e+10	-3.97863e+10	1.46206e+09	-3.62371e+10
202.07	C5H9N6O3	201.073	[M+H]+	-5.47073e+09	4.82023e+09	3.30209e+10	-3.2859e+10	-1.76335e+11	1.04139e+11	3.81369e+10	-1.05456e+11	-1.78523e+11	-2.26774e+11	4.63336e+11	5.63649e+09	-7.27319e+09	4.02376e+10	-2.106e+09	-4.78217e+10	2.16305e+10	-4.95201e+10	2.65797e+10	-9.14127e+08	-9.1704e+10	6.2459e+10	1.59312e+11	-1.74252e+10	-1.38323e+11	-1.71793e+10	-2.78192e+11	-3.80273e+10	-6.49925e+10	3.33309e+11	5.53629e+08	4.94364e+10	2.09449e+11	-2.51681e+10	-2.92157e+09	1.60631e+10	1.05802e+11	-2.42053e+11	-5.52381e+10	2.27539e+10	-2.75383e+11	-1.1466e+11	-2.99154e+11	-2.97036e+11	-1.48378e+11	2.1529e+11
202.091	C5H2N2O7	201.986	[M+H]+	-1.86441e+11	-1.98801e+10	7.08422e+10	4.96128e+11	-3.4042e+10	8.31015e+09	4.18565e+09	3.70583e+11	2.59732e+11	-2.97803e+10	-1.55653e+10	3.87467e+11	3.34102e+10	-5.03039e+11	3.24921e+10	4.1908e+11	1.44944e+11	-3.39395e+10	1.03687e+11	2.3027e+11	3.99985e+10	-3.97686e+11	-7.03883e+10	-4.08853e+11	-4.82556e+11	-3.84668e+09	6.88179e+09	3.53294e+10	3.84663e+11	-1.81129e+10	4.03731e+10	-4.7881e+10	-2.12603e+11	-1.11057e+11	-9.3378e+09	-1.81052e+11	-4.92405e+10	7.24636e+09	9.61935e+09	5.75864e+10	4.56475e+10	2.28336e+11	2.23968e+11	3.87019e+10	-2.69911e+09	1.5773e+10
202.183	Unknown			-4.55102e+09	2.92511e+10	-4.69829e+11	7.66978e+10	1.77344e+11	3.27294e+09	3.15799e+09	1.30957e+09	4.39251e+10	-2.83578e+11	1.45699e+11	-3.94336e+09	5.13211e+10	-4.40028e+10	4.55695e+06	8.35327e+10	6.01467e+11	1.19027e+11	-4.52691e+10	-1.09383e+10	-1.12555e+11	-2.50963e+11	-9.09789e+10	-8.64488e+09	-1.01489e+11	-1.91573e+09	5.19858e+10	8.35854e+10	4.89306e+10	-6.9718e+08	2.74363e+11	2.76705e+10	-1.04256e+10	3.7206e+11	3.8491e+08	-8.26104e+09	-1.55397e+11	1.88964e+11	6.50539e+09	-1.13269e+11	-1.62004e+11	-1.19009e+11	2.23154e+10	-1.55415e+10	-5.16775e+08	-3.38052e+10
203.021	C13H2N2O	202.016	[M+H]+	-2714324342739591	-2.88668e+16	-3822444705078908	-2675747112002142	-3.85356e+16	-3350037973003524	-3.09589e+16	-2.61302e+16	-2.04744e+16	-3174478669704297	-3592437229978933	-2.9511e+16	-3.44886e+16	-3.64436e+16	-433371753184527	-3.24097e+16	-2.49403e+16	-3016034445713321	-3.21558e+16	-2733791200595086	-3.81352e+16	-2811983907931633	-2.38221e+16	-3.47023e+16	-3333710639155528	-417009489672725	-4.19209e+16	-2663655232342816	-3.01425e+16	-3.49437e+16	-3.51218e+16	-3.1973e+16	-3.75286e+16	-284862563493366	-2.48892e+16	-3.56138e+16	-3726585779536117	-4958799877118054	-3590188326800031	-3.48226e+16	-4315816359184181	-3936292560457839	-4724683653457378	-2003647697555442	-3962521187141177	-4418810127485408
203.062	C8H12NO3S	202.053	[M+H]+	-8.64906e+09	-8.78663e+10	-8.17561e+09	1.1588e+16	-7.73664e+10	-4.63099e+11	-7.11204e+10	-6.27274e+10	-2.77222e+11	-7.27648e+10	-2.07123e+10	-1.09694e+11	-1.14474e+16	-3.46275e+10	-5.38592e+11	9.57665e+09	1.22424e+16	-8.1953e+10	-2.3446e+11	8.41563e+10	-1.85447e+10	1.93824e+11	-1518345256756406	4.01005e+11	-6.73195e+10	-1.67902e+10	-5.15882e+10	-7.15757e+10	5.04753e+10	-2.00719e+10	1.84769e+11	8.95928e+10	3.74083e+09	3.86651e+09	-9.92453e+10	-1.39477e+11	-7.36851e+10	-2.80564e+10	-8.8815e+09	3.53331e+10	-6.3071e+10	-6.87426e+10	-5.9459e+10	-5.06691e+11	2.88453e+11	-4.8215e+10
203.177	C15H22	202.172	[M+H]+	-1.82142e+16	1.07053e+16	-2.65825e+10	-1.67854e+16	-1.46451e+16	8.54087e+08	1.45878e+11	2.04745e+16	-1.13416e+16	3.15212e+10		-1.55572e+16	-6.37645e+10	6.56685e+10	4.68536e+10	4.78492e+10	9.41195e+10	5.56691e+10	-6.90809e+10	2.09338e+10	4.22528e+09	-2.26807e+10	3.93619e+08	-2.88785e+11	-3.73326e+09	9.48942e+10	2166899676559566	5.93413e+10	-1.26677e+16	-2.49277e+09	-6.64571e+10	-4.85128e+10	-8.83686e+07	1.47072e+11	8.62544e+10	-6.6273e+10	-2.85872e+10	7.86714e+09	3.06451e+10	1.5019e+11	-6.1121e+10	-19228258571917	-5.69626e+10	8.35841e+10	-4.01991e+10	1039846585926033
203.2	Unknown			-4.14394e+10	-8.59275e+10	-2.94926e+11	1.06976e+16	2.86366e+11	8.90293e+10	-1.92432e+11	5.35369e+10	-9.93261e+10	-1.06507e+10	1714772484893946	1.55985e+16	7.18913e+10	1.30929e+16	-1.87766e+11	9.21085e+10	1.73913e+10	-1.17014e+16	9.72211e+09	2.28227e+16	2.64246e+09	-5.15714e+10	-7.25659e+10	8.82849e+10	-1.0441e+11	1.02469e+11	6.38669e+10	-7.35259e+10	6.91796e+10	4.20597e+09	-8.6354e+09	-1.16408e+16	-1.01861e+16	4.08207e+11	-8.2778e+08	-1.39493e+11	-1.34828e+11	-2.65867e+16	-1.36045e+16	4.80166e+10	2.14225e+10	6.02465e+11	-3.47299e+09	-4.84159e+09	5.64946e+08	-7.57985e+09
204.004	C10H3O5	202.998	[M+H]+	-5.53413e+10	-9.49993e+10	-1.84893e+16	-8.34222e+10	-1.70183e+16	-6.57384e+09	-9.56036e+10	-9.64702e+10	-1.58852e+16	-8.8115e+10	-8.19518e+10	-1.04546e+16	-1.24518e+16	-8.77098e+10	-1.37731e+16	-9.61529e+10	-1.3367e+16	-9.30788e+10	-1.14735e+16	-1.35891e+16	-1180313594814716	-5.67732e+10	-1.26707e+16	-1.7059e+16	-141780929913542	-1.08304e+16	-1386505979607621	-6.21478e+10	-5.87572e+10	-1.00579e+16	-1501822190552722	-8.22467e+10	-1.63207e+16	-1.34498e+16	-1.27657e+16	-1.23974e+16	-1.13648e+16	-8.64733e+09	-8.51549e+10	-3.25452e+10	-1.10253e+16	-1.17454e+16	-1.08533e+16	-1.23493e+16	-1.02153e+16	-4.4549e+08
204.051	C8H5N5O2	203.044	[M+H]+	3.62328e+08	-4.8841e+10	-1.0168e+16	-3.53358e+10	-7.38767e+09	-5.29079e+10	-1.56245e+11	-1.44942e+16	-6.55405e+10	-1.0006e+16	-6.76054e+10	-6.83021e+09	-1.37871e+11	-1.64623e+11	-2.03046e+11	-7.0288e+10	1.64293e+11	-4.07622e+10	-4.66816e+11	-2.03697e+11	-9.24098e+10	5.87361e+10	-9.57306e+10	-1.28772e+16	-1.03682e+16	-6.45918e+10	-6.00308e+10	-1.4867e+09	-1.76803e+10	-2.29808e+11	-7.4011e+10	-5.73079e+10	-5.03261e+10	-2.981e+11	-9.53802e+10	-1.96525e+10	-3.7631e+10	-9.79455e+10	-3.24479e+10	4.19976e+10	-3.58195e+10	-3.5257e+09	3.65235e+10	-4.55929e+10	-3.5898e+11	-4.88315e+10
204.182	C6H19N8	203.173	[M+H]+	-7.0772e+09	7.23506e+08	1.45345e+10	-3.03329e+10	3.17471e+10	4.22063e+10	-2.9042e+11	-3.96949e+10	2.46717e+11	7.27889e+10	4.9872e+10	-7.58752e+09	8.27947e+10	-4.88863e+10	1.52833e+11	7.66685e+09	-9.26769e+09	-4.69543e+11	1.95694e+10	-4.15401e+08	-5.80827e+10	4.63044e+11	1.1176e+11	-2.37728e+11	-6.85573e+10	-4.35316e+10	4.48649e+10	4.45635e+11	-1.19928e+11	-1.34147e+11	-6.07571e+09	-2.53608e+11	2.60711e+10	-2.12208e+11	2.78047e+11	3.38355e+11	3.72547e+11	-3.04753e+10	-2.55313e+07	-3.42835e+10	-5.38205e+11	-4.00766e+09	4.25471e+10	-1.29381e+11	9.37183e+09	-1.57294e+11
204.203	Unknown			-6.33299e+09	9.76758e+10	-4.53609e+10	5.52958e+10	-6.44283e+10	-7.78666e+09	-4.15887e+10	-3.30997e+10	-8.97531e+10	2.91288e+10	4.17962e+10	6.45839e+10	-1.93336e+11	8.88362e+09	8.51684e+10	3.72276e+11	7.19265e+10	7.26648e+10	-2.36025e+10	1.08619e+16	2.14684e+10	7.37066e+10	-9.72877e+09	4.69267e+10	1.57966e+11	6.21829e+09	-6.84012e+09	3.48786e+10	-2.35208e+11	-9.34474e+09	-6.24889e+10	-5.65013e+08	6.84189e+08	9.06798e+10	2.23063e+10	2.50972e+11	3.6207e+10	4.27848e+11	-7.19193e+09	1.53039e+10	4.28738e+10	5.88513e+10	3.22742e+11	-2.15803e+10	-1.88658e+11	1.07074e+10
205.008	C5H4N2O7	204.001	[M+H]+	-7970696846202772	-7864328608613762	-7835453097220762	-8700202053444975	-6688251922014766	-6968269896650862	-6985399501959885	-9475148957325402	-6825789483099511	-6786087698720375	-8789658401326932	-8342526119427792	-8420040775586751	-903382314906347	-1.03679e+16	-6296240295004373	-5932451897183617	-8193269640837698	-7329772495291336	-9466394261243536	-734780313768205	-6569373770109474	-7976720764631632	-7720028071037622	-8218745839275142	-7155759812560074	-8336666330549594	-7081630661308963	-6795471159787431	-7394459045887911	-7860324180305545	-8017400709456092	-9769386419180092	-8436100899744149	-8367130864438271	-1.0984e+16	-1.03102e+16	-7842690760453868	-9246717618631484	-8878126895177476	-7513972250649406	-8915181757510613	-6903998074966281	-7012962476521164	-9820103033928674	-9564035868588520
205.034	C10H6NO4	204.029	[M+H]+	-1.76564e+16	-1422661790251808	-8.31788e+10	-1.83352e+16	-249132697020617	-3.96522e+16	-3744177231724071	-2623752529238403	-2.60558e+16	-2.2419e+16	-1.26228e+16	-1.15048e+16	-1.29118e+16	-1739619975193677	-2.01741e+16	-1.43658e+16	-1.21122e+16	-2.24562e+16	-1.14687e+16	-1.88487e+16	-8.98713e+10	-1549697858312161	-2.41125e+16	-2.56402e+16	-2.84619e+16	-2528362681211323	-1.14497e+16	-5.26839e+10	-1.6297e+16	-1.41217e+16	-1.00249e+16	-2377790385399317	-1.85827e+16	-2592349105858499	-1.55645e+16	-3073461011929993	-9.62085e+10	-3.09358e+16	-247432528477485	-291184369136532	-1.99081e+16	-1.4068e+16	-4.16026e+16	-1.58025e+16	-2.53638e+16	-2148145804295662
205.159	C9H20N2O3	204.147	[M+H]+	-4.59615e+10	2.89063e+11	-5.94583e+11	1.18162e+16	3.77003e+10	1726974923497611	-1.4129e+16	-9.4462e+10	5.98354e+11	1.71355e+16	1.45749e+16	-7.09177e+10	7.09053e+10	-5.6516e+10	4.73549e+11	-5.5621e+10	-3.57196e+10	-4.33103e+11	7.5501e+10	-1.42788e+11	-6.3854e+10	1.34835e+16	1.165e+16	3.45152e+10	3.97873e+10	-4.41719e+11	-1.1221e+11	-1.29842e+11	-1.22544e+16	8.58601e+10	5.63609e+11	8.60654e+09	-3.59331e+10	3.7963e+10	-2.46994e+11	3.61108e+09	-9.87921e+09	3.22306e+10	-1.31555e+16	-2.82974e+10	-3.46612e+11	2.28197e+07	-4.28483e+10	-3.68853e+10	-5.19237e+10	1.13845e+10
205.195	Unknown			-1.05415e+16	-3166932017305392	-1.19724e+16	9.0859e+09	4.98789e+09	1.36034e+16	1227976989511886	1.04664e+16		-1.65288e+16	1.80793e+10	-5.21771e+08	-5.56956e+10	-122594297686629	-6.12952e+08	-4.87247e+10	1248945047241084	259070407090058	-7.02676e+08	-2.89098e+11	-1405895018931954	-5.87513e+09	-185235922324699	-1.2274e+16	-5.72971e+10	1.39474e+16	1025819576916014	1.1695e+16	-3.52923e+10	-4.66631e+11	5.68317e+11	1.57747e+10	-1366496913287503	-2496246789213648	1.60565e+16	8.68251e+09	3.33126e+16	-1.91468e+16	-1.06389e+16	-9.12502e+10	-7.31072e+09	-1.20194e+16	-1.45598e+16	-2.04657e+16	-2.37985e+11	1672524707231832
205.978	C7N3O3P	204.967	[M+H]+		-5.88695e+10	-3.08282e+09	-1.88871e+11	-5.00154e+10	-4.11704e+11	1.93295e+11	4.40763e+10	-1.54739e+11	-2.57051e+11	-8.39189e+10	4.07768e+09		1.60482e+11	5.61012e+09	-6.93445e+09	2.64356e+11	2.13096e+11	-8.65578e+09	-6.7129e+10	-3.67141e+10	2.09523e+09	-1.715e+11	-4.26151e+10	-4.41054e+10	-5.10909e+10	-9.44605e+08	4.31321e+10	-1.31884e+10	4.39805e+11	-2.23208e+10	-5.51696e+10	-2.72296e+11	1.23639e+11	-3.03146e+11	-1.60962e+11	-3.49492e+10	-2.43175e+11	-3.94715e+10	2.41596e+11	-5.68626e+10	-3.96251e+10	-7.74724e+10	-2.55281e+11	-1.75062e+10	-3.00854e+11
206.026	C3H3N5O6	205.008	[M+H]+	-1.00048e+16	-5.61835e+10	-5.71216e+08	1.583e+11	-8.30644e+10	-6.68462e+10	1.44197e+10	-8.09594e+10	-3.36213e+10	-5.99194e+11	-8.99861e+10	-5.99121e+10	-3.97254e+10	-5.56969e+11	-6.21702e+10	-5.73778e+11	-3.5902e+10	-4.90238e+10	-8.22084e+10	-1.65726e+10	-3.71431e+11	-5.00672e+10	-9.19511e+10	-5.73586e+10	-1.27954e+16	-5.27323e+11	-1.3947e+11	2.29957e+10	-8.5876e+10	-7.43551e+10	-2.51837e+11	-4.96359e+11	-4.67367e+08	-7.5733e+10	-1.07109e+16	-7.35156e+10	-1.18541e+16	-1.08278e+16	-1.075e+16	-7.12303e+10	-5.83779e+08	-7.32361e+10	-9.14509e+10	-7.80401e+10	-8.93667e+10	-9.00846e+08
206.16	C14H21O	205.159	[M+H]+	3.67155e+10	1.46855e+11	6.68143e+09	4.97197e+10	2.20941e+11	4.15857e+10	-1.26762e+11	-8.08958e+09	-1.95234e+10	8.70445e+09	4.79257e+10	-3.84825e+10	1.8772e+11	3.07792e+10	-1.04557e+11	5.15314e+10	3.56678e+11	1.01676e+10	-3.50684e+10	-4.89919e+10	-4.86785e+11	1.10481e+09	-1.91119e+11	-2.99548e+11	-6.99637e+10	4.74568e+10	3.52046e+11	3.45613e+06	-7.42848e+09	-2.30834e+10	-5.23274e+10	-2.89503e+11	3.15269e+10	4.80098e+10	-1.96679e+09	5.03138e+11	4.29332e+10	-2.28807e+11	-5.31773e+11	-1.42038e+11	2.81851e+11	9.18037e+08	2.49138e+11	2.25942e+10	-2.05687e+11	-2.35424e+11
206.199	Unknown			4.68677e+11	2.90247e+10	-5.32124e+11	1.33461e+11	-6.51733e+10	3.72052e+10	7.94986e+10	6.61142e+10	-9.45877e+10	-4.31759e+10	1.16148e+16	-5.65554e+11	-8.60493e+09	1.96309e+11	-3.9665e+10	-1.79003e+11	4.6718e+11	-1.12408e+16	5.62192e+10	1.76313e+11	-3.42423e+09	3.52018e+10	2.04542e+11	1.41621e+11	2.18414e+10	-4.52991e+10	2.14087e+09	1.99789e+11	-4.98047e+11	7.48849e+08	-1.4942e+10	5.25821e+10	-8.18552e+07	-9.36111e+09	2.70339e+10	-7.15524e+10	1.59681e+10	5.8946e+11	9.20629e+09	-4.5735e+10	3.01062e+10	-1.8028e+10	4.20368e+11	4.13166e+09	-3.17678e+09	5.0416e+11
207.005	C8H2N2O5	205.996	[M+H]+	-958187273060589	-1.09451e+16	-8631602771578184	-8411096311067888	-1.11495e+16	-7538405257007993	-1.05276e+16	-111976526254059	-1.06017e+16	-1.09456e+16	-1.0104e+16	-8970969808305314	-1.09811e+16	-1.12202e+16	-120224118303143	-1308336629494422	-9376339689823996	-1.18324e+16	-1.31281e+16	-1171482090303419	-1.21511e+16	-9953182309793044	-1028895205255894	-1.22524e+16	-1.06206e+16	-1.13365e+16	-1.40738e+16	-1.26254e+16	-1.17618e+16	-1.07027e+16	-1.28892e+16	-1.05897e+16	-1088291880443893	-1292541584150918	-1.17544e+16	-1.21261e+16	-1.29892e+16	-1.25031e+16	-1.13856e+16	-1.09966e+16	-1350612551285468	-9730568164335996	-1.03802e+16	-9650777653505876	-1092645671082645	-1050397143545245
207.029	C5H6N2O7	206.017	[M+H]+	-1.81e+16	-4.75965e+16	-3951847867462422	-4.20332e+16	-3918711095755585	-3270466188558534	-2892860032914419	-3294446506629414	-3.3154e+16	-2.11908e+16	-2156783864055477	-5118387852650224	-3.84266e+16	-4.50074e+16	-3.3398e+16	-2661604154249944	-2292710088799329	-3617977657804864	-3375960293819373	-3505466446505055	-4232627943590965	-266427134274634	-3.96038e+16	-4678901337046965	-4.44901e+16	-4188874201283637	-2727099579467483	-1.40625e+16	-4.4785e+16	-2.1601e+16	-4.7486e+16	-4.66177e+16	-5114809494975469	-4.802e+16	-6197007953728786	-2.96889e+16	-2986972613422158	-3.82693e+16	-1.82304e+16	-275947147873054	-5143738063896628	-4.75539e+16	-4433352614097181	-4778392431972955	-4.19632e+16	-3383709113431144
207.168	C8H20N3O3	206.15	[M+H]+	-6.33167e+10	-1.14466e+16	8.48581e+09	3.16848e+10	-7.46018e+09	-1617725606117711	-1.20561e+16	-1.15463e+16	-2.09124e+16	-1.21253e+16	-1.82939e+11	-1343651100127216	-8.26486e+10	-1.12594e+16	-9.261e+09	1.90943e+10	-6.46618e+10	-5.94055e+10	1.17088e+11	3.03651e+11	-1.33374e+16	6.1712e+10	-1.64672e+16	-8.95785e+10	-1336244713507676	-1.80862e+09	-1.30892e+16	-1.14389e+16	-1.18327e+16	-2.6091e+11	-7.8716e+10	-4.78013e+10	-1.50783e+16	-5.00263e+11	-5.76344e+09	-6.58969e+10		-1.9035e+16	-2.33204e+16	-1.69537e+16	1.30767e+16	-1.73005e+16	-2327645833811432	-1.30093e+16	-3.30777e+11	4.34042e+10
207.977	C5H4O7P	206.969	[M+H]+	-2.47651e+10	-8.48382e+10	-5.02554e+10	1.09132e+16	-6.92541e+10	4.29789e+10	-2.27188e+11	3.29406e+11	2.76274e+11	-3.23682e+11	-1.45388e+11	5.93046e+11	6.34992e+09	-3.28001e+08	2.65589e+08	1.87476e+10	8.72413e+10	7.82925e+10	3.8578e+11	-1.11095e+16	-4.17609e+10	1.01224e+11	1.65607e+11	-4.9254e+09	-4.68327e+09	-2.59117e+10	-4.60075e+10	6.26299e+10	-9.78537e+10	-2.29214e+10	-2.67614e+11	2.30656e+11	4.04753e+10	-1.04634e+11	5.48648e+10	-5.51069e+10	8.17472e+10	2.34027e+10	6.29637e+10	-1.0748e+16	-1.85661e+11	-4.70507e+11	-1.04621e+16	-1.56755e+10	-1.41641e+11	1.75549e+11
208.012	C8H3N2O5	207.004	[M+H]+	-1.8594e+16	-1.82562e+16	-2.73275e+16	-1.70733e+16	-1.69905e+16	-1.58029e+16	-1.96406e+16	-1.29685e+16	-2.39598e+16	-2.18612e+16	-1291672341149064	-1957538136339147	-1.34346e+16	-2550179538875618	-2.98337e+16	-149795238371578	-2.01866e+16	-2.31654e+16	-2037484085427243	-1.73663e+16	-1.55855e+16	-1.88684e+16	-2.1055e+16	-2.19324e+16	-2411891303514839	-2.17603e+16	-2.11222e+16	-1.42853e+16	-2.24871e+16	-2.10304e+16	-2462936621833809	-2.02846e+16	-2.5229e+16	-1569981493438721	-2459229345129661	-1.98894e+16	-1.89507e+16	-1.10678e+16	-3600444914383461	-2.35495e+16	-2.33685e+16	-2.17076e+16	-1.48053e+16	-2141240762647558	-1.70537e+16	-1.24395e+16
208.041	C10H9NO2S	207.035	[M+H]+	-6.42177e+10	-9.04339e+10	-4.87836e+11	-1.32432e+11	-1.36988e+16	-6.5018e+10	-8.20718e+10	-5.82221e+11	1.51269e+11	-5.69219e+11	-4.22032e+10	-1.69945e+16	-1.52211e+16	-1375622024674169	-1454349348777497	-3.14526e+09	2.48356e+11	-5.93486e+10	-2.08457e+11	-1.00562e+16	-1.1569e+16	-3.93847e+10	-1.58361e+16	-1.13463e+16	-1376924327960977	-8.26564e+10	-2.50535e+10	2.79008e+10	-7.6015e+10	-9.33454e+09	5.90048e+09	-5.17671e+10	-5.60614e+10	-8.89442e+10	-5.49329e+11	-9.67712e+10	-1.02963e+16	-7.42561e+10	-3.86185e+10	-8.58079e+09	-1.15707e+16	-1.61869e+16	-8.48541e+09	-1206695411482304	2.94723e+10	-2.38016e+10
209.023	C13H4O3	208.016	[M+H]+	-2708049154883891	-256628229202124	-2538752264054877	-2599867219091133	-2839299006660096	-238368720477276	-2.43269e+16	-2.76528e+16	-2983295439663195	-2807206064660575	-2.95216e+16	-3.02192e+16	-3.00891e+16	-2996604370085563	-3.00708e+16	-2.94925e+16	-2476260598354891	-292300436695667	-2618779407077547	-2648808562809666	-2925128169297079	-2.18738e+16	-3025379134117344	-2.33642e+16	-272479976264646	-2.43657e+16	-2741170356699133	-2522689611327067	-2.65079e+16	-2927378348472894	-3123816839264111	-2849635812284451	-3.50619e+16	-2.73048e+16	-3.07027e+16	-3.31244e+16	-3.01274e+16	-2.96676e+16	-3110509397457273	-3015988451010629	-2958311035103585	-3128587641598502	-2.60779e+16	-2.92518e+16	-3.1933e+16	-2.71233e+16
210.025	C6H3N5O4	209.018		-4.33414e+10	-2.28517e+16	-1.86674e+16	-1.71765e+16	-2178200683585344	-1593930726933269	-1.74544e+16	-9.93294e+10	-1.4958e+16	-1.01594e+16	-2.09155e+16	-1.96767e+16	-7.47064e+10	-1.71964e+16	-1.35892e+16	-1897554289336525	-1.11888e+16	-2410303818604876	-1.67846e+16	-1.21299e+16	-8.31285e+10	-1.66273e+16	-2.70052e+16	-8.61696e+10	-2.11795e+16	-1.23754e+16	-9.54664e+10	-1.04234e+16	-1243551381078518	-2154743260644853	-1.74124e+16	-2.18298e+16	-1.5794e+16	-1.6142e+16	-2106487626708448	-1.47025e+16	-2.02599e+16	-1.02479e+16	-8.13048e+10	-2.39402e+16	-1.50108e+16	-2207432213711955	-1.77983e+16	-1.15053e+16	-1.51516e+16	-1.42906e+16
210.055	C10H9O5	209.045	[M+H]+	-3990274961215845	-4706820430712779	-5691923397050146	-4426101329422184	-5425284860409523	-4.84366e+16	-6195605518260617	-6041162484235496	-4.86678e+16	-5090144316967442	-5298613789883962	-4104956791537262	-5313025508020793	-6304713883848239	-4.57911e+16	-6425234146486092	-5320479778451199	-4.85635e+16	-3.96075e+16	-3705303858122632	-5864154703418278	-4.04071e+16	-4924030634130658	-3636851148443058	-4.41762e+16	-4.6671e+16	-5681533194228801	-525099277767276	-5520795991294314	-534055158860635	-6968487946335221	-4.45027e+16	-4944087874525528	-7880835042394477	-4586380991022112	-5368487948169856	-4770358488875499	-5963753292724965	-6085418454383307	-5387272323790918	-704526907702523	-6397805105148578	-5840318888478647	-5654755699905892	-5207070859697838	-600763491989642
211.035	C6H4N5O4	210.026	[M+H]+	-5589488246596584	-3691540430022077	-4.53037e+16	-52684482161049	-7015046647170964	-4.7938e+16	-6057382879314267	-6929509603955282	-7275998702899857	-6322203742017939	-6328022981024117	-6614917577597188	-6733539711782617	-5117634208494978	-6123142637501225	-4.63397e+16	-4.32718e+16	-7065771965773125	-5342163721089588	-519045474872284	-6259038316208387	-5359885854163719	-5543583996524973	-6637205472716087	-7318130137480396	-4980614051957929	-5217908002311585	-552085188539538	-5483199353189892	-5269760134637121	-6393019484841455	-4951772173033379	-8074343798091868	-7792136002152681	-559506013793452	-8270298860739017	-7254435884164407	-5832690554215918	-6742531149382808	-7594358196666229	-7359498793767204	-7342502662161356	-8247042190494339	-7379713786101316	-6548876476460902	-6726232582680977
211.06	C8H8N3O4	210.051	[M+H]+	-2084052685853311	-2874082177161696	-1537911493223543	-1.1936e+16	-1.25983e+16	-2715794302943497	-2932338431161528	-1.46143e+16	-1.74335e+16	-1.05418e+16	-2191826093253602	-2589457579782947	-1.85504e+16	-1.23653e+16	-1614387110878768	-1.92515e+16	-1.13432e+16	-2.02192e+16	-1.80485e+16	-2.34878e+16	-1746742962554365	-2.08006e+16	-3250825958953404	-1.53414e+16	-1963979326440185	-2.70328e+16	-3.03666e+16	-2355297124772295	-1.2224e+16	-1.85788e+16	-2.30412e+16	-2977269082979246	-1.2449e+16	-1.83794e+16	-2.8045e+16	-2449879124466984	-3340539661454362	-1.92862e+16	-2.39212e+16	-1596511045760915	-1.54652e+16	-1.83725e+16	-1.8322e+16	-2178270855231054	-2996456675371964	-2009428640129189
212.032	Unknown			-2.3009e+11	-5.21779e+09	-3.86422e+10	-2.44346e+11	-1.62341e+11	-5.36209e+11	-5.26611e+09	-5.18501e+11	1.53435e+11	-4.99396e+09	-4.15342e+10	-1.43625e+11	1.60181e+10	-3.85587e+10	-4.51628e+10	-5.33034e+11	-1.43631e+11	-4.14182e+10	8.67291e+09	-6.78347e+08	-7.26972e+09	-2.54754e+09	-5.4773e+10	-1.52498e+11	-9.28046e+10	-6.87151e+10	-1.84357e+11	-3.96556e+10	-5.88843e+11	-6.33102e+10	-3.22438e+11	-1.59071e+11	-5.35695e+09	-5.61996e+10	-5.70644e+10	-9.04784e+08	-3.70005e+11	-6.51444e+10	-7.05642e+10	-1.95356e+11	-2.68028e+11	-4.79884e+10	-5.52317e+10	-6.64688e+10	-6.69835e+10	-4.04091e+10
212.073	C10H11O5	211.06	[M+H]+	-1.09764e+16	-6.43045e+10	2.60496e+11	8.41531e+10	-2.17947e+10	2.04726e+11	3.6342e+11	-1.33667e+11	1.785e+11	-2.24624e+11	-1.88616e+11	4.09195e+10	7.29706e+09	5.03653e+09	-4.80748e+10	7.39635e+10	3.68447e+10	-8.39649e+10	-1.16983e+10	9.03184e+09	-4.51139e+09	3.26959e+10	7.39156e+10	-2.87369e+11	-3.29539e+10	5.61597e+10	2.67482e+11	4.1987e+11	-1.63321e+10	-3.20136e+08	2.96653e+11	9.74943e+09	-7.88946e+10	-3.40898e+11	-2.51572e+11	-6.36534e+10	4.782e+10	-1.04016e+11	5.87195e+09	-2.37531e+11	7.96095e+08	5.34483e+09	4.41563e+11	-4.24855e+10	-3.92345e+10	-2.44649e+11
213.076	C10H12O5	212.068	[M+H]+	3.66545e+16	4.34573e+09	237567930622469	3.94016e+10	4989409454325064	4.28558e+16	-7585622949933951	-4625913462086295	-832994516614248	1788982487036586	4.85888e+16	1.92578e+16	-3.99353e+16	9.43793e+10	-3.81089e+16	-5.12414e+11	4235089930201691	4.65459e+16	4.06594e+16	-3.24662e+10	2394451795473887	9102689046765060	-3.10847e+10	8.71428e+10	6.07652e+10	1.2118e+16	8757297260852809	8266065672136447	3.69672e+16	528202504295229	-3.66074e+16	-2.27618e+16	-6755361601348056	5762914504653174	4.18054e+16	-8440868220240955	2.01933e+16	-6.46768e+10	-2.64929e+11	3213306934742241	1.33308e+16	1.70834e+16	1.88979e+16	4861097104799164	-2.3308e+09	2.91398e+16
214.088	C13H11NO2	213.078	[M+H]+	3.72849e+10	1.94102e+16	2252434348205129	5566454782195036	-1958671233194334	-6.30551e+10	4.82513e+10	1.20889e+16	-4.42025e+11	-2.56721e+11	4.96383e+11	7.59146e+10	-4722882012081174	6.21056e+09	-2.34588e+16	-9.10505e+10	-8.64705e+10	2.93291e+16	5673978428585892	1.403e+16	242631245434749	2176261697802856	9.13299e+10	3.55827e+16	6235750663708198	4367700820782916	3752881369573288	4838163839136246	1273269833987102	3.99552e+16	7.44356e+09	-1.60806e+16	-3.54537e+16	1.51677e+11	9.04589e+09	-3833454756030849	1.22325e+16	-7.01762e+10	1.42243e+10	-1.39768e+16	1194495226162981	2495423401241287	2.38217e+16	8.39623e+10	5375659623934603	2610634869900236
215.068	C11H8N3O2	214.061	[M+H]+	4.85793e+10	-1.26415e+16	-1.58934e+16	-1.61256e+16	4.80555e+09	-9.02523e+08	-1.67064e+16	-8.31369e+10	-1261760836736986	-5.99631e+11	-9.07857e+10	7.78824e+10	-3.20676e+11	4.32047e+11	-5.42861e+10	-6.01562e+10	-7.81642e+10	-2.45727e+10	-1.38647e+16	-1.93761e+11	3.12436e+10	6.25648e+09	-5.41514e+09	-3.18008e+10	7.3806e+10	-5.02735e+10	-1.21822e+16	-1.0405e+16	-1.00441e+16	-5.35596e+10	-6.13649e+09	-1.41e+11	-1.00462e+11	-1.25365e+16	-1243079455602765	-6.52378e+10	1.76428e+16	-4.08086e+09	-3.50443e+10	2.49984e+11	-1555741967225596	4.52195e+10	1.14363e+16	-4.88171e+10	-3.03023e+09	5.20842e+11
215.091	C10H14O5	214.084	[M+H]+	-6.48867e+10	-4.93883e+10	-4.26268e+10	282387283298287	-7.95288e+10	3.59542e+10	5.32997e+10	4.33533e+10	1.12959e+16	-1.30531e+16	7.64776e+10	-1.55386e+16	-1.28243e+16	1.55613e+16	2.05044e+16	7.22973e+10	7.57719e+09	2.02487e+09	1.60969e+16	9.68794e+10	2.8894e+11	-1.12201e+16	6.24381e+10	1.63796e+10	6.52659e+10	1.60528e+16	1.97621e+09	9.48137e+10	-1.18041e+11	4.86331e+09	2.57942e+10	-4.49036e+10	-1199219378281071	2.10362e+11	-6.5177e+09	-1.21928e+16	-8.03813e+10	-1.95304e+11	-6.19135e+10	-9.30225e+10	1319315141420944	1.52533e+10	6.04413e+11	1554849145672015	6.30739e+10	1138138333844213
216.031	C6H5N3O6	215.017	[M+H]+	-7.45632e+10	-3.07561e+10	-7.47591e+10	-3.24958e+10	-3.81143e+11	-4.29349e+10	-2.22146e+11	-6.83485e+10	-5.33486e+09	-6.02134e+10	-2.19776e+10	-4.75984e+10	-2.42893e+11	-3.28726e+09	-1.03294e+11	3.66585e+10	2.47885e+11	-1.88885e+11	-4.46833e+10	-1.24162e+11	-3.55869e+09	-3.46891e+10	-7.29737e+10	-7.82169e+09	-5.88419e+09	-8.23974e+10	-3.73667e+10	-1.85204e+11	-4.82236e+11	7.60496e+07	-8.66137e+08	-3.64635e+10	-3.58624e+10	-1.462e+11	-5.24225e+10	-1.22803e+11	-4.81527e+10	-7.13245e+10	-7.73696e+10	-2.67363e+11	-9.74006e+07	-5.47323e+11	-3.20998e+10	-4.67407e+09	-2.05884e+11	1.51484e+11
216.084	C6H15O8	215.076	[M+H]+	9.92383e+10	3.80429e+10	-8.30511e+09	5.29752e+09	-1.00296e+16	8.24946e+10	7.42459e+09	5.59605e+10	4.33714e+10	-8.57111e+08	-2.37625e+11	-1.5738e+10	3.78369e+11	4.26891e+11	-3.31959e+10	-2.19092e+11	-1.66411e+11	-2.73286e+11	4.89307e+10	-8.52793e+09	-3.19655e+10	-5.26213e+11	3.67865e+11	-1317834439373152	-1.28816e+16	-7.06484e+09	-2.69365e+11		-8.83109e+10	-2.24231e+10	-1.05201e+16	4.76492e+10	-2.42173e+11	-7.94696e+10	-2.9418e+10	-3.3035e+10	-1.24914e+11	1.37458e+11	-7.44718e+09	7.5353e+08	8.07579e+09	-1.88489e+11	-1.33504e+09	2.06731e+11	5.94148e+11	5.32533e+10
217.032	Unknown			-2197096374427364	-1.60042e+16	-1.72473e+16	8.4791e+10	-2272087879565325	3.98671e+10	-7.15635e+10	-9.23416e+10	-4.62786e+10	-1.21022e+16	-5.59792e+10	-1.1376e+16	-2.36454e+16	-1322127689385561	-9.12339e+10	-4.99659e+11	-4.24461e+11	-1.37901e+16	-5.22366e+11	-1.57609e+16	4.09427e+10		-2.37331e+16	-3.13839e+16	-2.22432e+16	-8.67437e+10	-8.06685e+09	-4.67299e+09	-1.46257e+11	3.44736e+11	9.96895e+08	-1.64904e+09	-4.18475e+11	-1513471196883196	-1.09781e+16	-1263796850947455	1.94407e+10	4.57404e+10	-1.56108e+16	-1.53264e+16	-1.42964e+16	-1.7573e+16	-7.30824e+10	-2234173025228033	-1.81481e+16	-1.27634e+16
217.053	Unknown			-6.20871e+10	-5.28696e+11	-1.00491e+16	-8.01054e+09	1.16684e+16	-2.35748e+11	-2.6099e+10	-2.07238e+10	6.64834e+10	-1617943487852106	1.25029e+16	-5.34474e+10	-1.23264e+16	5.4515e+11	3.5638e+10	-7.68726e+09	1.62666e+16	-9.73633e+09	-5.27204e+11	-1.18344e+16	-2.8333e+10	4.83633e+09	-1.87628e+16	-1.13853e+16	2.74347e+10	5.68284e+10	9.0571e+10	-7.04751e+10	4.57242e+10	-1.08478e+16	-2.23517e+10	-6.72859e+10	-1.11238e+16	-8.22315e+10	-3.59892e+11	-4.73813e+11	-5.0028e+09	2.48124e+10	-2.34821e+11	2.3175e+11	-5.09542e+09	-1.38903e+16	-1.0086e+11	7.87487e+08	-2.15349e+11	1329382459500897
217.073	C7H10N3O5	216.061	[M+H]+	6.27634e+10	1118187369704743	4.95431e+10	-6.25168e+09	-4.26665e+10	-6.2762e+10	-7.46659e+09	-1.24377e+16	3.79292e+09	9.24664e+10	9.34031e+10	1.24742e+16	1.81108e+16	9.86204e+10	-2.84821e+11	-2.56293e+11	-9.3378e+09	-4.95344e+11	-2.64296e+11	3.34568e+10	-6.76915e+10	4.82741e+11	-3.60296e+10	8.73112e+10	-9.2475e+10	-9.43604e+10	-5.45006e+11	4.13091e+10	-5.75389e+10	9.05432e+09	3.85537e+10	7.25578e+10	1.40603e+16	-1.91851e+09	8.03282e+10	-1.94038e+16	-1.95514e+10	-1.0065e+16	-5.30452e+11	-1.77021e+16	-8.47433e+09	-3.19021e+09	9.64238e+10	1.38835e+16	3.29669e+10	1.04158e+16
218.03	C4H5N6O5	217.032	[M+H]+	-5.11896e+10	-1.09525e+11	1.50824e+11	-2.10724e+11	8.10821e+08	4.30826e+11	-3.49695e+11	-3.64502e+11	-4.23764e+10	-4.1625e+11	-3.93376e+10	-2.02772e+11	4.43207e+09	7.89502e+09	5.32157e+10	6.54885e+09	-8.75501e+09	-9.22477e+10	-5.46549e+11	-6.66397e+10	-3.40505e+09	-3.39645e+11	-5.94577e+10	-8.17458e+10	-6.15218e+10	-4.66633e+10	-2.63009e+11	2.84718e+11	-4.73705e+10	-2.24478e+11	3.2912e+09	-4.05582e+09	-6.28786e+09	-1.79778e+11	1.01874e+10	-3.22817e+11	-6.49678e+10	-7.94662e+10	-8.32489e+10	-5.35136e+10	-6.90953e+10	-1.38838e+11	7.05918e+09	-6.05842e+09	-9.39982e+10	-3.20487e+11
218.053	C14H7N3	217.063	[M+H]+	-5.77464e+10	-6.29153e+09	1.06208e+11	4.83433e+10	-6.91237e+10	-7.41024e+10	3.62375e+11	-1.63869e+10	4.13398e+11	-1.44619e+11	6.71131e+10	-4.41308e+11	-1.0476e+16	-3.44117e+10	-5.51003e+11	9.92968e+08	5.03551e+10	-2.29415e+11	1.02211e+11	3.5804e+10	-5.02897e+11	-1.05236e+09	-3.3403e+11	-1.20734e+11	1.00748e+11	2.30839e+11	2.46152e+11	-3.68729e+10	-7.87231e+10	-1.60989e+11	1.44351e+10	-2.08325e+10	-4.75295e+10	1.80518e+10	-7.53597e+09	-6.58675e+10	3.73228e+10	-1.16422e+11	-1.71065e+09	-4.7849e+09	-2.20158e+10	3.49278e+10	1.89669e+11	-5.26747e+11	3.13473e+10	1.37881e+11
218.076	Unknown			-2.19313e+10	2.47659e+11	2.30572e+10	2.32281e+11	2.29033e+08	2.76569e+11	2.96933e+10	-1.56249e+10	5.61924e+09	-8.21275e+09	2.89219e+10	1.5927e+10	8.19327e+09	-1.24387e+10	-5.38147e+11	5.84032e+11	-4.54977e+10	-2.59071e+10	-3.3007e+10	2.8639e+11	5.46086e+10	3.9991e+10	4.97091e+11	-2.46695e+10	-7.21677e+10	-2.80466e+10	1.22661e+10	5.79269e+11	7.43915e+10	-3.98533e+10	2.06879e+10	5.62452e+10	-2.55415e+08	3.82352e+10	3.7505e+10	1.98568e+11	-2.36674e+11	1.02517e+11	-1.01861e+11	6.9314e+08	-2.85705e+10	1.39678e+11	-1.07389e+11	4.76206e+10	-2.16728e+11	-6.14839e+10
218.166	C3H19N7O4	217.149	[M+H]+	-6.07837e+09	5.74986e+09	1.01805e+09	3.94338e+11	-5.32412e+10	1.28225e+11	3.82204e+10	-4.10243e+10	6.77559e+09	2.21029e+10	3.80621e+10	-9.08902e+08	1.45475e+11	-2.42746e+11	2.31033e+11	3.66344e+09	6.12981e+10	-1.29937e+11	4.59675e+11	5.96051e+10	4.09407e+10	4.17538e+10	3.87017e+10	1.90665e+11	-5.50395e+10	3.66418e+10	2.43671e+11	3.95764e+10	-6.68786e+09	-2.81087e+11	-2.59104e+10	1.7242e+10	3.87618e+10	2.85382e+11	-3.21328e+09	1.58901e+09	2.48689e+10	4.67971e+10	3.51416e+10	-1.6594e+11	7.6696e+09	2.10424e+10	5.53123e+10	8.66343e+09	-1.2978e+11	-1.69715e+10
219.057	C5H11N6PS	218.05	[M+H]+	4.8185e+10	-1.18115e+16	-9.27224e+09	-2.19072e+11	-3056303699759625	7.11945e+10	-1.39481e+16	-1.03202e+11	6.51053e+10	112204533396245	2.48313e+16	-8.49855e+10	1.81018e+16	-2.01252e+16	-1203686521747873	7.95176e+10	-6.4459e+10	-3.06927e+10	-3066757400486172	1.33376e+09	-1.70995e+16	-1.33219e+16	4.71435e+11	-6.04876e+11	-1.80922e+16	-1296119675592896	-1401907331090215	3.02802e+16	4.69517e+11	2.23622e+10	3.33563e+11	5.79292e+11	7.68545e+10	6.8058e+10	1.5029e+16	5.51398e+11	-1.87979e+16	6.75739e+10	-6.06357e+10	-5.25096e+10	-1.6969e+16	-1.08757e+16	-1619258435610442	-8.86208e+08	-1.72912e+16	6.17712e+10
219.177	C15H22O	218.167	[M+H]+	-9.0446e+10	-1.96544e+16	-8.53578e+09	2518595014857645	-6.91841e+10	1.60577e+11	5.6068e+09	7.06297e+10	4.29701e+11	1.68288e+16	-3.8325e+10	3.44755e+10	-9.0586e+10	-1.7927e+16	-3.96837e+08	1.24776e+16	-2.46902e+11	2.12431e+16	1.54236e+16	4.53876e+10	-1.4199e+16	8.40008e+10	1.72461e+11	-2.00138e+11	9.94423e+10	-2.85427e+11	8.16654e+10	1819233573708166	-1041972453816771	3.68026e+10	2861767158187315	1.01822e+16	1.21446e+16	-8.58906e+10	-4.17368e+10	-8.88265e+10	-1.87305e+10	-1.70239e+11	5.06325e+10	3.78462e+10	-1.16806e+10	5.22075e+10	3.5145e+10	-3.12534e+10	8.69586e+10	-1.41055e+16
220.059	C8H11O7	219.05	[M+H]+	-1.69009e+10	3.10697e+10	-1.76306e+11	-4.9107e+11	-9.51917e+10	-3.69105e+10	-5.28385e+10	-6.17319e+09	-1.07077e+11	3.25304e+10	7.75846e+10	-2.22282e+10	3.94808e+11	6.14822e+09	3.60656e+10	5.52823e+10	3.71294e+10	1.26596e+11	6.69039e+10	1.51156e+11	6.64663e+08	5.72178e+10	-8.72765e+09	-4.44292e+10	-6.33735e+10	-8.49297e+10	4.07048e+09	8.89335e+09	6.98054e+09	2.1967e+11	6.14613e+10	-8.88827e+10	-5.10578e+10	-4.21762e+11	-1.66655e+10	9.78644e+09	-5.10806e+08	-8.66303e+10	-6.59943e+09	-1.40889e+10	-5.25195e+10	6.3916e+09	-2.0024e+11	-5.25029e+10	5.58553e+10	2.90179e+10
220.182	C15H23O	219.174	[M+H]+	1.09623e+16	5.23312e+09	4.3943e+10	1.17697e+16	-5.0153e+11	-9.33424e+10	8.55047e+10	1.69041e+16	-3.80149e+10	-1174116144787964	-1.10251e+16	2.14259e+10	1.38882e+10	-8.55003e+10	-1.54392e+10	1.00618e+16	3.77376e+10	-9.03713e+10	-9.35429e+10	1298622202071287	7.00239e+10	2.33518e+10	-1.72494e+10	3.48365e+11	-4.01687e+11	7.94195e+10	1.4985e+11	4.77323e+10	-1.1658e+16	-1.41371e+11	1.19634e+16	5.71999e+10	-1.28909e+16	9.71034e+09	2129929242013751	-3.26046e+10	3.40444e+10	-5.76166e+10	-1.6894e+09	3.29672e+10	-5.69804e+09	-2.27218e+10	2.3612e+10	7.15737e+09	-7.62371e+09	-1.91123e+11
221.153	C14H20O2	220.146	[M+H]+	-3.86078e+10	-9.66311e+10	-6.11631e+09	-1.32431e+16	-1647726960183715	-1.29081e+16	-2.11148e+09	-4.59583e+10	-4.76281e+11	2.17096e+11	5.26087e+10	1.23186e+16	-6.54363e+09	-6.31909e+10	-1.85645e+11	5.89872e+10	2374622520426948	3.90906e+11	-6.27255e+09	-3.46861e+11	-4.64517e+11	-3.8387e+09	-1288195409803396	-4.68319e+10	-1.03164e+16	-9.2756e+10	-7.95779e+09	2.21627e+11	-1250637164541225	-1.04459e+16	-1.85769e+11	4.34068e+11	2.29529e+10	6.02733e+10	1395580330011974	-6.1325e+09	-1351065015827062	-6.4169e+10	-7.74007e+10	-7.72385e+10	7.03359e+10	3.78987e+10	4.48858e+11	-9.8096e+10	-1360221314588429	-4.27196e+10
221.191	C15H24O	220.182	[M+H]+	1.01813e+16	3.22237e+11	-1.03075e+11	-7.70555e+10	-1.33895e+16	3.4122e+10	-2.38907e+16	-1.71557e+16	-1.72997e+16	1.33646e+16	-2.36184e+16	7.82913e+10	-2.82769e+16	-2484954680856046	-5.54002e+09	1.03059e+16	-1.36399e+11	2.28597e+10	1.10163e+16	1.20236e+16	2.33272e+16	4.20224e+16	2.82989e+11	4.42381e+16	4.03423e+10	-6.03256e+10	-2.36938e+11	-3.39873e+10	-1.97721e+16	-6.77383e+10	1.02819e+16	-1.35067e+16	-2576292367400448	5.10627e+11	-2.70167e+16	-1.73106e+16	-5.80416e+09	-1.69802e+11	4.1901e+09	-1.37681e+16	-3.93286e+16	-1.8432e+16	1.06487e+16	1.96793e+16	1.21925e+11	-4.41639e+10
222.156	C5H17N8O2	221.147	[M+H]+	3.86455e+11	1.46036e+11	-8.58375e+10	2.73933e+11	-1.68824e+11	6.90988e+10	-2.32502e+10	-4.45474e+11	-8.78357e+09	4.124e+10	4.39563e+10	-6.06388e+11	7.91647e+10	1.38014e+11	5.49624e+10	5.55925e+09	1.00353e+16	-3.76289e+11	-1.15284e+11	-2.36891e+11	-7.81613e+10	-3.40418e+10	5.43882e+09	2.22636e+11	-6.64584e+10	-2.70735e+10	-3.23915e+09	8.27369e+10	-5.99632e+11	-3.32949e+10	4.26008e+10	-6.0456e+10	2.92032e+11	-1.33565e+11	-2.63447e+10	-1.05049e+11	-8.41694e+10	1.09131e+10	9.5563e+08	-1.48035e+11	1.75433e+09	-1.12331e+11	-9.11592e+10	-3.86379e+10	4.65004e+10	-1.68145e+11
222.194	Unknown			-4.15477e+10	6.01103e+10	-5.06838e+08	-1.19094e+16	-1034337538722294	1.27438e+11	-8.58736e+09	-1.97616e+10	1.22839e+16	7.77863e+09	-4.32597e+09	-2.07476e+11	-4.90691e+09	3.30613e+10	-3.22129e+10	-8.66099e+09	1.01049e+16	2.06211e+10	-1.2725e+16	3.06254e+10	2.937e+10	4.62096e+09	-3.23593e+10	2.84757e+09	3.68079e+11	1.60077e+16	1818928137504376	4.25895e+10	1.91573e+11	-8.90016e+09	-7.32562e+10	3.55179e+10	4.62846e+10	2.09635e+09	3.22844e+11	-9.89884e+09	2.08006e+11	-1541908466673133	-1.00381e+16	4.5576e+11	-1.8636e+11	-6.67064e+10	4.52089e+11	-2.7369e+11	-5.36177e+10	1.93278e+10
223.005	C8H2N2O6	221.991	[M+H]+	-2.95516e+16	-424846093487342	-4.47719e+16	-3.2024e+16	-4.48957e+16	-3416237724269927	-3.72917e+16	-44615559592347	-2781039978794822	-2869169516756271	-353099004005342	-4.25354e+16	-2.91373e+16	-4.27874e+16	-523577247941527	-5031187604156093	-3541290748318546	-4982759078914051	-5153661135011778	-4.59174e+16	-3.76329e+16	-2.21217e+16	-4.00184e+16	-4932726930932051	-5048851131586964	-4201968692278202	-2.98626e+16	-318576454235958	-2916655842309956	-3220339406210964	-3382207363754864	-4.25361e+16	-3175871245678086	-3.78617e+16	-4994809669808128	-3.74998e+16	-2551694055200151	-4111246418565819	-597289907511362	-3848339419730744	-3.52378e+16	-4798705422617961	-3.23672e+16	-4.80941e+16	-3879450912220696	-3633498668023155
223.062	C14H8NO2	222.055	[M+H]+	-1.93986e+16	-5.20838e+10	-2708848541677312	-1385866988753712	-282241514183457	-2.86607e+16	-1.62227e+16	-1.63073e+16	-1563056337454908	-2.73368e+16	-2987240164052333	-1.63653e+16	-1078426796049213	-3375752250989253	-1.72399e+16	-3.0715e+16	-2.24335e+16	-2304432280482039	1566078943785118	-3.15386e+16	-1.35038e+11	5.86456e+11	-2.24057e+16	-2.5094e+16	-8.2697e+10	3.24008e+11	-2.37884e+16	7.01795e+08	-2077142879942503	-2886206115478634	-3598110518813471	-4890608015990392	-4419130714686439	-357352091900829	-1.75511e+16	-282552476131492	-1360897369859504	-1768824578596128	-2.14115e+16	-3174950123250083	-1851135234203303	-2.2437e+16	-2.3082e+16	-5.05822e+10	-5.04723e+10	-5.93971e+10
224.027	C9H5NO6	223.011	[M+H]+	-7.51057e+10	-4.79133e+11	-8.3152e+10	-3.82824e+10	-8.36759e+10	6.37e+10	-1.10904e+16	-1241860335012754	-6.61054e+10	-7.49328e+09	-8.09721e+10	2.51658e+11	5.56545e+09	-5.1056e+11	-8.62427e+10	-5.22183e+10	-7.8376e+09	-7.2089e+09	-8.02033e+10	-1.04536e+16	-1158038051021844	-4.0743e+09	-6.5612e+10	-6.04736e+11	-1.02965e+16	-1.21214e+16	-8.91588e+10	8.25328e+09	-5.92947e+11	-4.69759e+10	-9.8486e+10	3.42912e+09	-5.79632e+11	-6.99671e+10	-9.64218e+10	-8.62943e+10	-1.13903e+16	-5.31171e+11	-4.40916e+10	-3.93901e+11	-1.08261e+16	-4.32675e+11	-9.44838e+10	-1.35768e+16	-7.43919e+09	-5.56782e+10
224.063	C4H9N5O6	223.055	[M+H]+	4.2194e+11	9.21593e+09	-7.2801e+10	1.12922e+16	-1.48347e+16	-5.02698e+11	-6.01794e+11	-5.6669e+09	-5.79553e+10	-1.58425e+16	-4.22889e+09	-5.55557e+11	-1.46568e+16	-1.12314e+16	6.79107e+09	-2.01895e+11	-9.43367e+10	-4.93957e+10	-2.92924e+11	-7.36627e+10	-1.01187e+16	-5.02323e+11	-1.2704e+16	-1.06505e+16	-9.39184e+10	-1.88181e+11	-1.0172e+16	-6.0992e+10	-4.37355e+10	-9.10719e+10	2.84928e+09	-1.81682e+16	-2.03963e+16	-1163713812292219	-9.53067e+10	-147092272785108	-7.4366e+09	-7.2631e+10	-5.05607e+10	-8.27875e+10	-1.44739e+16		-1.20762e+16	-1.2565e+11	-9.6946e+10	2.29013e+10
225.014	C8H4N2O6	224.007	[M+H]+	-1172509282440979	-1.43247e+16	-1.28052e+16	-1.44219e+16	-1.70795e+16	-1181641133788415	-1.24115e+16	-1386959876870283	-1.31747e+16	-1.1255e+16	-1.23828e+16	-1.42265e+16	-1.43866e+16	-1.42841e+16	-1.83532e+16	-111019431630539	-1.30196e+16	-1.67826e+16	-1.48611e+16	-1.59998e+16	-1.54916e+16	-1.20502e+16	-1.39203e+16	-1.70482e+16	-1.34256e+16	-1.33309e+16	-140104913841675	-1465852256116942	-1.28937e+16	-1.35272e+16	-1.4321e+16	-1.34194e+16	-1.40625e+16	-1.43722e+16	-1671734312845655	-1.95429e+16	-1.51058e+16	-1.33616e+16	-1.66878e+16	-1.37603e+16	-1.3494e+16	-1.28958e+16	-1.5293e+16	-1392181471655013	-1.49869e+16	-1.42189e+16
225.047	C10H8O6	224.032	[M+H]+	-2240372597862271	-3.86107e+16	-1.16879e+16	-2.41701e+16	-1889619007826469	-6.98503e+10	-1362648355607522	-2.14167e+16	-1553185033982352	-3.18123e+16	-1.64282e+16	-8.72008e+10	5.0417e+11	-2898720553975616	-2819122284606311	-7.96694e+10	-2228413933100309	-1341416039437448	-1.40284e+16	-9.16008e+10	-1.44519e+16	3.9243e+11	-3537403330969944	-2.17172e+16	-2.28462e+16	-1.63259e+16	-1.9269e+16	1.87099e+11	-3.11169e+16	-1.29635e+16	-1.1031e+16	-3.60983e+16	-2.32563e+16	-3.21858e+16	-4.89458e+10	-1548561786258373	-8.21215e+10	-3512260080104244	-2.29079e+16	-3.52465e+16	-3.93279e+16	-1836642685439805	-2.99008e+16	-2.66924e+16	-1.65408e+16	-9.73522e+10
226.005	C16HO2	224.997	[M+H]+	-4926464606749589	-3161966921698613	-4336248997622288	-3806494661746122	-4.04999e+16	-3.09004e+16	-3212798506320555	-5097649398139682	-3994088766157448	-3596638648449037	-4.70155e+16	-5088733312649529	-4968433908894314	-4931867094318293	-3668347329543373	-5049276969203613	-3562414913197954	-4551289665938548	-4.45508e+16	-4548921310759454	-3369287764436288	-4263541447889832	-3.79112e+16	-3478533180090171	-2654087136430513	-3815125217060218	-4471976382285272	-4140144939362056	-4765347843886567	-3286415350625743	-3442734399383635	-4.40984e+16	-4105997131180696	-4032151750027425	-5872187030410434	-5852729342156375	-6207556737375078	-5734809644806962	-4482963384776625	-4916569458216203	-6263180508483072	-476434941914421	-4.07103e+16	-5561347717097306	-3033283598524272	-4319635489595788
226.045	C12H5N2O3	225.029	[M+H]+	-5.17854e+10	-7.05878e+10	-3.52646e+11	5.71404e+10	-1.19064e+16	8.07621e+10	-3.47276e+10	-4.15415e+11	-2.9766e+11	1.83462e+10	-3.53235e+10	4.91971e+11	-5.57477e+10	-4.33803e+08	-1.18531e+16	5.17753e+09	1.11575e+10	-9.00394e+09	1.75113e+10	1.35826e+11	-2.30339e+10	-6.31524e+10	-1.26359e+16	-1.20112e+16	-1.32113e+16	-1671183376208568	-9.37048e+09	-7.63413e+08	-7.29277e+10	-3.98947e+10	-4.74203e+11	2.7136e+10	5.44392e+10	-1.13338e+16	-5.25657e+08	-1.57083e+11	-1.55967e+11	-2.42404e+11	-3.29847e+09	-1.13924e+16	1.9866e+11	-3.26281e+10	-1.49917e+16	-6.41643e+10	-4.32847e+09	-5.98093e+10
227.013	C16H2O2	226.005	[M+H]+	-1.47425e+16	-1.34913e+16	-1.26997e+16	-1.26885e+16	-1.26863e+16	-9178307228891996	-1.35254e+16	-1.42218e+16	-1330108994908586	-1.34609e+16	-1.37392e+16	-1365357353482425	-1.15211e+16	-1.50291e+16	-1.4922e+16	-1.38444e+16	-1.12788e+16	-1.2808e+16	-1.43248e+16	-1.33342e+16	-1.45846e+16	-9889335229001338	-1.40459e+16	-1.40065e+16	-1.53907e+16	-1.29122e+16	-1.37629e+16	-1.24885e+16	-1.1679e+16	-1.62134e+16	-1.36461e+16	-1.35584e+16	-1.51355e+16	-1.29212e+16	-1.29397e+16	-1.7281e+16	-1.75296e+16	-1.33374e+16	-1.39289e+16	-1.16947e+16	-1.34389e+16	-1295698507297811	-1.2257e+16	-1.04718e+16	-160419727876116	-1.43137e+16
227.038	C11H4N3O3	226.025	[M+H]+	-2664159029262649	-2.1502e+16	-2.69677e+16	-2.42876e+16	-3236811738137257	-3.59884e+16	-3.12817e+16	-5194872150757388	-2958178885201423	-3.70568e+16	-3180515393442912	-3.11692e+16	-3.20046e+16	-439959221345054	-2.69483e+16	-2.24962e+16	-2.34403e+16	-3989266813388373	-3267767134093732	-2.7705e+16	-2.39082e+16	-2.24196e+16	-3990298781581807	-4095772588903284	-4.24694e+16	-3969431990833365	-3.95988e+16	-3406868223832151	-4.39081e+16	-4.31162e+16	-4.23608e+16	-1.76185e+16	-3447240130530953	-2721499884498326	-5574140327979553	-2897504130437486	-4.47916e+16	-4.1718e+16	-4998698278874882	-5963694968541748	-3580447750636427	-3382844752058767	-3.87746e+16	-504134608446808	-2.291e+16	-3.42901e+10
228.016	C11H3N2O4	227.009	[M+H]+	-3.64874e+11	-1.22892e+11	-8.83751e+10	-9.482e+09	-9.28266e+09	-1.20726e+11	-1.02832e+16	-1.68952e+16	-6.7306e+10	-6.61467e+10	-6.11543e+10	-8.72775e+10	1.77938e+11	-4.48968e+10	-1.06446e+16	-2.92483e+11	1.59893e+10	-7.51948e+10	-1.09297e+16	-5.35179e+10	-8.85126e+10	-6.78761e+10	-1185273860872223	-1.24049e+16	-9.20618e+09	-9.17476e+10	-1194508158194734	-6.59996e+09	-8.75988e+10	-6.37448e+08	-4.37347e+10	-6.1276e+10	-2.54497e+10	-9.17251e+10	-1.00288e+16	-7.49194e+10	-1.29799e+16	-4.92982e+10	-3.25581e+11	-126995279842623	-1.58019e+16	-1.82103e+16	-1244233101753043	-7.35146e+10	-7.87173e+10	-1.42609e+11
228.039	Unknown			-4.7823e+10	-105097205512054	-7.03766e+09	-1.10337e+10	-5.67599e+11	-3.69972e+11	1.10718e+11	1.98931e+11	-3.13938e+11	-3.59625e+10	1.98525e+10	1.66868e+10	5.63584e+09	2.74387e+09	-3.58716e+10	-3.59785e+10	6.83364e+08	-6.04854e+10	-1.51525e+11	-1.86883e+10	-4.95095e+09	-3.32241e+11	-1.00119e+16	-4.59189e+10	-7.60778e+10	-7.73657e+10	-4.9908e+11	2.1883e+10	5.98792e+08	-4.5476e+11	-1160057702790784	-3.23719e+10	-6.73493e+10	-1.97387e+11	-3.99984e+09	-9.12111e+10	1.22895e+11	1.44224e+11	-4.76615e+10	-1.98349e+10	-6.01998e+09	-2.20921e+11	-2.51936e+10	-5.89273e+10	-1.76324e+10	-6.85566e+10
228.067	C12H7N2O3	227.045	[M+H]+	-1.20268e+16	1.81304e+10	-5.19111e+11	-9.02032e+10	-7.318e+10	1.28682e+11	-5.33346e+10	-2.371e+11	1.93917e+09	-5.37658e+10	-7.70608e+10	-9.5367e+09	7.08056e+10	-5.67228e+10	-4.94436e+11	-3.16673e+09	2.25267e+11	-1219900615796795	-1.54271e+11	-2.68429e+11	-1.03283e+16	-1.86427e+11	-6.72385e+10	-8.18791e+10	-5.39488e+10	-3.89847e+11	-4.84238e+09	-3.96955e+10	-9.38228e+10	-2.26474e+11	5.07136e+10	6.51648e+10	-8.52656e+09	-1.89497e+09	-6.89494e+10	-1.26989e+16	-9.55491e+10	-3.88497e+10	-7.98139e+10	-8.05241e+10	-7.21518e+10	-6.34756e+10	-5.22571e+11	-4.18118e+10	-3.25615e+11	-1.05555e+16
228.095	C4H7N10O2	227.075	[M+H]+	4.5292e+09	2.52961e+11	-3.1815e+11	5.3045e+11	-4.13043e+10	-5.80775e+10	-6.16662e+10	2.49994e+10	-8.01555e+09	1.34441e+10	3.03391e+10	-5.02636e+10	2.26227e+10	3.76652e+11	7.53946e+09	6.04058e+09	4.06049e+10	1.99373e+10	6.85192e+10	3.52111e+10	-8.13091e+09	1.8507e+11	-2.23561e+11	2.43181e+11	-2.67747e+11	3.46087e+10	1.55711e+11	8.95004e+10	1.28713e+10	-3.51023e+10	-1.80143e+10	-2.38754e+09	-3.38116e+09	-4.81503e+11	3.01084e+11	-5.91972e+08	-3.12675e+08	-1.54513e+11	-1.71419e+10	-2.41357e+11	2.96461e+11	-1.22849e+11	2.97404e+10	-5.43741e+10	9.41659e+09	6.53132e+09
229.048	C13H8O4	228.042	[M+H]+	-3140276430521464	-353759772775351	-3231039871838554	-3.4273e+16	-4.08049e+16	-3241240477939566	-2.65931e+16	-2908418033184903	-3.38576e+16	-3.25205e+16	-3.13247e+16	-4533393115109109	-3.477e+16	-3.65604e+16	-2933464692728995	-2465573630232188	-2.01185e+16	-3570176957121388	-3668656917141292	-3976331573895915	-4.22563e+16	-2.27935e+16	-3657979366092157	-3.06935e+16	-3344346625474468	-3208536219205327	-3296449949109362	-2779918598070472	-3.67955e+16	-3.50946e+16	-3844697237275988	-4.14585e+16	-4244491176227127	-3.25126e+16	-361005108508965	-4257357865786763	-3912979913995034	-2.93738e+16	-3.88521e+16	-3249083962658483	-4113828097988201	-4.30055e+16	-4737167845013002	-4.03567e+16	-3547231839224445	-2.72464e+16
229.189	C11H22N3O2	228.171	[M+H]+	-3.75988e+11	1.20739e+11	-9.95854e+10	-2.16439e+11	-8.88025e+10	3.04026e+11	-2.08806e+10	-2.7052e+10	-2.63259e+09	-1.97909e+10	-3.95911e+11	2.72818e+11	4.23899e+10	6.50388e+09	3.42918e+10	8.24052e+10	2.83827e+10	-5.59211e+10	-1.93803e+10	1.21244e+11	-8.45401e+10	7.49135e+09	7.46129e+09	5.90312e+10	1.4816e+10	-8.65193e+10	-9.16049e+09	-1.73017e+11	-1.10339e+11	3.63877e+10	4.5947e+10	-3.49144e+10	-2.31176e+11	4.3446e+11	-5.2179e+10	-3.81314e+11	-3.48249e+10	-1.24198e+11	-1.81127e+10	8.42302e+10	8.42998e+10	-6.1359e+10	-2.35071e+11	3.23586e+10	3.1197e+11	-7.20571e+10
230.055	Unknown			-6.24811e+09	-5.94143e+10	-7.92547e+10	1.40982e+11	-1.08847e+16	-3.17679e+10	-4.91719e+11	-6.24771e+10	-5.14683e+11	-1.48531e+10	-2.47685e+10	-5.51615e+08	6.12783e+10	4.59994e+10	9.74779e+09	3.39847e+10		-4.68033e+10	-3.70745e+10	5.66161e+09	-4.24651e+10	3.75973e+10	-6.8314e+10	-2.03878e+09	-1.02861e+16	-4.41218e+10	-2.83262e+09	-1.22251e+11	-3.20474e+11	4.12456e+10	-9.59183e+09	-1.89159e+11	1.63018e+10	-1.01386e+11	-2.99847e+10	-3.43777e+10	-4.56335e+09	-1.75586e+11	-1.37845e+10	-2.4363e+11	-1.77888e+10	-2.57755e+11	-3.46392e+10	-2.40956e+09	1.86255e+10	-2.28971e+11
230.188	Unknown			9.34167e+08	3.01057e+10	-2.66644e+10	3.15592e+10	-3.14106e+10	4.44611e+10	6.71668e+09	-7.74253e+09	-5.53468e+10	4.37967e+10	1.17392e+11	4.54429e+09	5.1247e+10	-2.87618e+10	4.26939e+10	5.5336e+11	2.7763e+11	-1.56323e+10	-3.73277e+10	-1.02592e+11	7.97055e+09	7.76943e+10	-4.42281e+07	-8.21232e+09	-1.48063e+11	3.62326e+11	5.58376e+10	7.52259e+10	1.50461e+11	2.1847e+11	2.03823e+10	-4.43746e+09	1.50643e+11	1.44161e+11	5.50231e+09	-5.46108e+08	-8.66995e+09	-1.55724e+10	3.03303e+09	1.75039e+11	2.9338e+11	1.26641e+11	4.37399e+09	2.13582e+10	2.45221e+11	-4.18841e+09
231.006	C15H2O3	230	[M+H]+	-1.02019e+16	-4.9545e+11	-6.22084e+10	-7.11367e+10	-8.02309e+10	3.20689e+10	-4.97397e+10	-6.64715e+10	-1.42084e+11	5.79918e+10	-5.6183e+10	-4.04417e+10	-4.9817e+10	-2.35801e+10	-7.23047e+09	-4.4266e+10	3.56532e+10	-2.05106e+10	-4.88982e+11	-7.4554e+10	-7.8579e+10	3.2785e+11	-9.60448e+10	-1.0493e+16	-1.11317e+16	-6.34062e+10	-9.17464e+09	-1.56778e+10	-7.29023e+10	-1.17261e+16	-6.40688e+10	-5.08857e+10	-9.60669e+10	-7.09804e+10	-5.45108e+11	-3.48584e+10	-4.81059e+10	-1.02418e+16	-1.02869e+16	-5.77417e+10	-2.24853e+10	-6.52145e+10	-1.40781e+11	-9.37742e+10	-1.03033e+16	-5.30981e+10
231.049	C5H12NO9	230.051	[M+H]+	-5.51271e+11	4.01904e+09	-7.29842e+10	1065974610015858	-6.59001e+10	-7.51099e+10	5.53529e+09	-2.11742e+11	-3.99363e+10	-1.77883e+16	-2.54801e+11	-8.70524e+10	8.99566e+08	7.07395e+10	-7.57096e+10	-6.86403e+10	-1.31172e+11	-1038352527190843	2.62963e+10	1.23472e+11	-6.28971e+10	-3.48951e+11	-6.48119e+10	-1.64288e+10	-8.72229e+09	-5.87101e+11	-4.89782e+10	-1.94467e+09	-3.80642e+10	1.65506e+10	-2.16675e+11	-1053158088394965	-4.96649e+10	1.04186e+11	-9.05964e+10	-9.14868e+10	-3.66332e+11	1.68306e+10	-1.93586e+11	-7.96837e+10	-1.78852e+11	-5.31538e+11	-7.1831e+10	-1.22741e+11	-6.62402e+10	-4.53748e+11
231.075	Unknown			6.96165e+10	-3.38516e+11	-1.16715e+11	3.78934e+10	-5.04784e+08	1.17288e+11	-1.71936e+10	9.64067e+08	7.15434e+10	4.20046e+11	6.17578e+09	3.72257e+10	4.54341e+11	4.5474e+10	2.85466e+10	6.07553e+10	5.71086e+10	5.08612e+09	-3.19868e+11	-2.10228e+11	-3.10696e+10	3.38283e+10	3.551e+11	7.35553e+10	-6.64145e+10	-3.05694e+11	3.14489e+10	6.23199e+10	-8.84356e+10	-3.36894e+10	2.1948e+11	-4.43208e+11	-3.31278e+11	2.32949e+11	-3.79595e+10	-1.55402e+11	2.98064e+10	-3.44123e+11	1.11448e+11	-2.26993e+10	-3.25567e+10	-3.82146e+08	6.24909e+10	-1.17118e+10	4.24743e+10	-7.68635e+08
231.163	C12H22O4	230.151	[M+H]+	-4.59174e+10	-5.75709e+10	-2.94254e+11	2.10236e+11	-7.85508e+10	-2.37561e+11	-4.51969e+11	-2.80236e+10	-5.76987e+11	-2.43921e+10	8.19203e+09	-1.58628e+11	1.40353e+11	1.82153e+11	-3.67616e+09	-3.60151e+10	6.13604e+10	5.69847e+10	2.00253e+10	2.32535e+10	-3.45777e+10	8.65751e+10	2.11907e+09	6.81572e+09	-4.55711e+10	4.36118e+10	1.5736e+10	8.61912e+10	6.39437e+10	3.3533e+11	-1.35144e+10	3.31591e+08	-6.74918e+10	7.10959e+10	3.75032e+10	-1.83316e+11	-1.64508e+11	7.25303e+10	4.31965e+10	4.43628e+10	7.60982e+10	3.26628e+09	-5.66823e+11	3.7569e+09	-2.93924e+10	1.81404e+10
231.218	C12H28N3O	230.223	[M+H]+	-3.76227e+11	-6.31025e+10	7.79537e+08	8.37041e+10	-7.10115e+09	-1.20897e+10	-1.70182e+09	-5.39543e+09	-3.00095e+11	2.4941e+11	3.87944e+11	2.99068e+10	2.46929e+11	3.95273e+10	-4.3063e+10	6.72946e+10	-8.20383e+08	1.47092e+11	3.49178e+10	3.39843e+10	-4.70047e+09	6.02903e+10	2.29983e+11	-2.57519e+11	-1.02998e+16	-8.40566e+09	-6.12616e+10	4.53391e+10	-5.82826e+09	1.67955e+11	6.015e+09	-4.64305e+11	-4.60123e+10	2.86075e+10	4.8045e+10	-5.4147e+10	-2.05247e+11	-3.71955e+10	-9.23044e+09	4.07261e+11	2.83385e+11	-7.03624e+10	6.16965e+09	6.26652e+09	-1.94612e+10	-4.21932e+10
232.02	C4H3N6O6	231.011	[M+H]+	-1.28086e+16	-7.06421e+10	-7.4061e+10	-3.22151e+11	-9.16989e+10	-1.07883e+16	-9.77972e+10	-7.68285e+10	-6.51738e+10	-9.45758e+10	-8.31429e+10	-1.38088e+16	-7.72034e+10	-4.68542e+10	-1.01262e+16	-3.31253e+10	-5.7219e+11	-1.24266e+16	-7.98297e+10	-5.16052e+10	-1.06768e+16	-4.84449e+11	-6.4327e+10	-5.99811e+10	-1.56696e+16	-9.25915e+10	-5.41294e+11	-4.17957e+10	-3.67373e+11	-5.68335e+10	-9.30688e+10	-1.09251e+16	-1.15272e+16	-1219463611108643	-1.14219e+16	-9.98992e+10	-1.07024e+16	-1.15978e+16	-9.32163e+10	-8.11619e+10	-1.15137e+16	-7.08917e+10	-1.20366e+16	-1397730858058578	-7.50928e+10	-1.05257e+16
232.06	C5H11O10	231.035	[M+H]+	-1.09931e+11	2.13013e+10	-2.13912e+10	4.36087e+11	-1.99639e+11	1.10282e+11	4.83323e+11	4.48053e+08	-1.13952e+11	5.16185e+10	-1.11634e+11	8.70915e+09	2.76197e+11	-1.24107e+11	1.97351e+10	3.50399e+09	4.23394e+10	8.96475e+09	-5.74106e+10	-3.33654e+10	-2.40952e+11	3.55882e+10	8.63377e+07	2.32156e+10	-5.49127e+10	3.83155e+10	4.528e+11		-3.67472e+10	-3.72169e+10	2.25399e+11	3.33568e+10	1.85677e+11	-1.91572e+10	-2.52231e+10	-2.75826e+11	-1.89526e+10	-9.30911e+08	-1.55372e+11	-2.02805e+10	1.73616e+11	5.9318e+08	-1.62604e+11	-1.79308e+10	-6.23487e+09	1.99127e+11
232.105	Unknown			2.29413e+09	6.67584e+10	2.54559e+10	3.64632e+10	-5.81446e+10	6.17967e+10	6.10658e+10	-1.32278e+11	3.68095e+10	-1.81175e+10	-1.17988e+11	1.62371e+10	1.64922e+10	3.58751e+11	1.15998e+11	6.14986e+10	5.29569e+10	8.41486e+08	3.05598e+10	1.79246e+11	3.70781e+09	5.7313e+10	-1.76667e+11	-2.12035e+11	-5.97905e+10	8.64168e+09	3.66183e+11	5.36376e+10	-1.95437e+10	-9.8688e+08	2.03343e+11	-1.65944e+11	1.04481e+11	2.55087e+10	9.15597e+09	-1.1383e+11	2.25936e+09	3.93097e+10	3.16994e+09	-1.29473e+11	-4.13353e+10	-2.68082e+10	3.36784e+11	8.42378e+09	-1.03014e+09	-6.62882e+09
232.18	Unknown			-2.30658e+11	6.92007e+08	1.22282e+08	2.51064e+11		8.70633e+09	-1.60749e+11	-1.53409e+09	-1.71394e+10	-1.35946e+11	3.12262e+10	-2.40145e+10	5.42488e+11	2.24025e+11	1.05036e+10	-1.63775e+11		8.51547e+09	-1.26224e+11	1.64101e+11	-1.24452e+11	3.85353e+10	-5.25959e+10	-3.84594e+09	-6.08903e+10	-1.147e+10	1.18156e+11	2.76661e+11	-1.01892e+10	-2.47859e+11	-6.52506e+09	8.52881e+09	7.8389e+08	-6.86207e+09	3.10235e+10	1.3114e+11	1.24655e+10	-4.80261e+09	2.58635e+11	-7.81965e+09	-1.81362e+11	-6.85018e+09	-2.44108e+10	1.29887e+11	-1.31665e+11	-1.12889e+11
233.023	C13H2N3O2	232.014		-1342456254880243	-1.04621e+16	-2.04789e+16	-107296790746042	-1.51966e+16	-9.36798e+10	-8.79023e+10	-2.04777e+16	-1.80205e+16	-1691254655411909	-1.97191e+16	-1.89811e+16	-1232412155038349	-1.07299e+16	-1.44374e+16	-1.21706e+16	-1.27615e+16	-2085959258052298	-1.60198e+16	-1.40051e+16	-2.2896e+10	-6.2399e+10	-2089424818820843	-1.84638e+16	-1.81985e+16	-1.16716e+16	-5.67525e+10	-2.07365e+11	-1.7388e+16	-1.87142e+16	-2.11448e+16	-1370481674765377	-1.84966e+16	-1.23603e+16	-182837752178168	-2.35534e+16	-1.86408e+16	-1482735155139308	-1.45963e+16	-1015372510456661	-1.8712e+16	-8.27542e+10	-1.03779e+16	-1535562821283669	-1.38773e+16	-2.9524e+11
233.054	C13H4N4O	232.038		-1.31481e+16	-4.66209e+10	-5.24868e+10	1.59021e+11	-8.55754e+10	2.09006e+10	-5.03642e+10	-5.75678e+11	4.39412e+11	3.11093e+09	6.57438e+10	1040858742031817	-2.76347e+11	5.43778e+09	4.8046e+09	1.09688e+10	7.18418e+10	3.51846e+11	7.38302e+09	2.28252e+10	-1.06962e+16	-1.23981e+16	3.33055e+10	4.60157e+10	-3.8034e+10	-5.60482e+10	-3.82817e+11	-5.22538e+10	-5.55385e+09	7.33573e+10	-7.96781e+10	-5.48439e+10	-3.91258e+10	1.09243e+11	-2.84202e+11	-4.00135e+11	-2.97411e+11	-9.94967e+10	-2.79897e+11	-6.17116e+10	-5.0711e+09	-9.86131e+10	-1.6351e+11	4.51243e+11	8.0052e+10	-2.2486e+11
233.08	C9H8N6O2	232.07		1036930272538374	-3.3204e+10	1.6145e+10	-2.17426e+09	-6.18611e+10	-3.29951e+10	-1.98706e+11	-6.52626e+10	-3.10731e+11	6.23767e+09	2.22063e+11	-1.14939e+16	3.98866e+11	3.12769e+10	-4.71681e+10	2.28011e+11	6.23634e+10	3.97592e+10	-2.18075e+10	-7.60867e+10	2.57152e+11	1.19759e+16	-3.90303e+09	-1.60375e+11	2.79398e+11	5.54318e+10	-3.13568e+09	6.00554e+10	-5.45479e+11	-7.71217e+09	6.16808e+09	3.27164e+11	-1.31861e+10	-7.01187e+10	-2.86009e+11	1.9331e+08	-2.51713e+11	9.0621e+10	4.30685e+10	-1.52156e+11	1.93248e+11	-7.22572e+09	-2.43275e+11	-1.62454e+11	2.72208e+11	-6.47634e+09
233.159	C16H24O	232.182		2.60012e+11	-1.44832e+11	-1.23316e+11	-3.03239e+11	-6.5211e+09	-2.97368e+09	-4.10277e+10	-3.46284e+11	-2.2556e+09	-1.11036e+11	6.22955e+10	5.54166e+09	6.63779e+09	6.348e+10	3.05448e+10	1.51018e+11	1.1978e+10	1.43226e+10	1.65785e+11	-1.54589e+11	-1.62632e+10	6.197e+10	-3.24081e+11	2.86051e+11	-5.03947e+10	-4.76053e+11	8.32265e+08	9.00367e+10	-2.67651e+11	-2.16551e+11	2.27439e+10	3.28809e+10	2.63993e+11	3.44582e+11	-2.66267e+09	-3.69544e+10	9.04411e+08	3.24874e+11	3.32632e+10	1.77479e+11	-4.7125e+09	7.37831e+10	2.13432e+11	-6.11712e+09	1.93705e+11	-1.29169e+11
233.22	C10H26N5O	232.213		3.71643e+11	2.48332e+11	5.22378e+10	5.4786e+10	-3.15547e+11	-1.30142e+11	-2.54491e+11	7.7467e+09	1.60366e+09	-9.16191e+08	6.29179e+10	3.81792e+10	8.63088e+09	2.26918e+11	3.23129e+10	4.088e+11	9.34657e+10	-9.00665e+09	-4.79437e+10	8.73061e+09	-4.43077e+11	2.2301e+11	-3.06041e+10	3.87407e+11	3.8202e+10	4.73123e+10	5.58056e+11	9.484e+10	-2.07465e+11	-1.5449e+10	-1.35229e+10	1.88828e+11	5.17726e+10	3.3003e+10	5.65884e+10	2.07197e+11	-6.42133e+10	-3.90941e+11	1.65279e+11	5.56823e+10	4.98803e+11	-1.25438e+16	-3.81516e+10	3.61621e+10	-7.57653e+09	-7.64976e+10
234.019	Unknown			1.40464e+11	-1.49949e+10	-5.61086e+11	-3.27632e+10	-7.79941e+10	-4.00518e+10	-2.00331e+10	-2.79174e+10	3.8072e+09	2.75586e+10	4.49349e+11	-4.00975e+08	-2.79111e+10	-3.25267e+10	-8.4673e+07	7.96281e+07	6.3103e+09	-2.43507e+11	-3.28791e+10	1.75249e+11	-2.36994e+11	3.0734e+10	-6.46625e+10	-6.41056e+10	-8.07968e+10	7.29553e+10	2.79208e+10	1.43127e+11	-4.11869e+10	-2.92657e+10	-2.08371e+10	-6.1345e+10	6.88334e+08	8.83505e+09	-4.3101e+10	-7.1606e+10	-3.52761e+10	1.70104e+09	-3.47909e+11	-5.10701e+10	-1.59342e+11	-6.48624e+09	6.12531e+09	-4.64299e+09	-4.59762e+11	-1.85829e+10
234.044	Unknown			1.31118e+11	1.28513e+11	2.05031e+11	-4.01219e+10	-5.52694e+11	1.17299e+10	-3.09251e+10	-3.17203e+10	1.1433e+11	3.93113e+10	-6.78262e+10		2.58171e+10	1.18537e+11	9.43417e+09	1.21316e+11	4.69233e+10	-2.16945e+10	1.21988e+11	-4.14134e+10	3.09023e+09	2.45771e+10	-4.01369e+09	-7.26872e+09	-1.19614e+11	-1.16898e+11	-6.36869e+08	3.49023e+10	-4.19435e+10	-2.18126e+09	-1.29927e+11	-3.72845e+10	-7.24667e+09	-4.62647e+11	1.93166e+11	-1.3886e+11	-9.55977e+09	-6.9552e+10	-2.502e+11	-1.01139e+11	-3.11061e+10	-1.63143e+10	3.67317e+10	1.82069e+11	-3.14887e+10	-1.53739e+09
234.067	Unknown			-3.03381e+11	4.30657e+11	4.16332e+10	4.12402e+11	9.62691e+09	4.76711e+08	2.23222e+10	4.41473e+11	-1.09469e+11	3.9314e+09	1.56417e+10	-1.61826e+10	1.48488e+11	3.95995e+10	2.08096e+11	-2.87174e+10	-8.03458e+08	6.25459e+09	-3.69924e+11	2.95802e+09	-5.89737e+11	5.12963e+10	-5.52075e+11	-1.80317e+11	1.75972e+09	-2.02301e+08	-6.03806e+09	6.48694e+10	9.11831e+09	-1.43677e+11	-6.11435e+09	5.2144e+10	-1.31934e+11	1.81702e+11	-2.47368e+11	-9.73679e+09	2.35034e+11	4.56987e+11	-1.0908e+10	-1.47378e+11	-1.63159e+11	-2.42218e+11	-2.98958e+09	-2.34451e+11	7.41685e+09	-4.74252e+10
234.091	Unknown			3.31729e+09	-8.28606e+09	-4.43946e+10	4.49682e+08	-4.27395e+10	2.06544e+11	1.80693e+11	-1.6723e+11	1.73922e+11	-1.56128e+11	4.77258e+09	-8.66891e+09	2.86749e+10	4.87519e+10	-2.39048e+11	5.42793e+10	1.41371e+11	-3.97548e+10	-3.52869e+10	1.75429e+11	-3.63947e+11	-1.83717e+11	-1.44245e+10	-2.44044e+11	-3.75951e+11	1.12109e+11	-2.5978e+11	1.62823e+11	6.10165e+09	2.38918e+10	1.06215e+11	-9.43513e+09	8.47857e+09	-1.24782e+11	1.21973e+10	2.15368e+11	-1.76309e+11	-1.5843e+11	-6.65634e+10	2.52958e+11	1.89066e+10	3.68653e+11	3.18231e+09	2.54977e+10	-1.56661e+10	1.66699e+11
234.221	Unknown			-2.41898e+11	-1.18662e+11	-7.97091e+09	4.37482e+10	-3.40579e+11	4.26374e+10	3.91581e+09	-3.23107e+10	2.78402e+11	3.48679e+10	-6.14882e+07	-7.90799e+09	1.57306e+11	2.51717e+10	-1.53404e+10	2.98209e+11		-2.9292e+09	2.02939e+11	5.53507e+10	-2.85591e+11	1.21633e+11	-6.24639e+10	-1.079e+11	-4.82825e+10	-3.14513e+10	1.66957e+11		1.71047e+11	2.36251e+11	3.04363e+11	-9.958e+09	9.51932e+08	2.92506e+10	1.49376e+10	7.42838e+08	-2.46639e+10	1.80817e+11	2.65057e+09	-6.78344e+10	3.09781e+11	1.07327e+08	-1.63265e+10	1.61562e+11	-2.15931e+10	-1.82957e+11
235.168	C15H22O2	234.161		-5.63541e+08	-1.94687e+09	-1.18364e+11	3.69035e+10	-6.51838e+10	1.10746e+11	2.26117e+11	3.53168e+10	4.59198e+09	3.84729e+10	1521013966160154	6.3613e+10	-7.80347e+10	-1.62551e+10	4.81123e+10	7.14972e+10	6.34671e+10	-3.73013e+11	-3.52895e+10	-4.8004e+10	3.29064e+10	7.53598e+10	-1.5254e+11	5.60329e+09	-8.58941e+09	-4.21109e+10	-4.40593e+10	1.07855e+16	7.06361e+10	-1.02453e+11	3.03041e+11	-1.4664e+10	-5.03613e+11	-5.54106e+10	-1.58248e+16	-1.42183e+10	-1.7952e+11	-2.08664e+11	3.74269e+10	8.37561e+10	9.9893e+10	2.59005e+10	-2.3311e+09	1.17092e+11	1.92073e+10	5.77139e+10
235.207	C16H26O	234.198		-6.6388e+09	3.22294e+10	1.18847e+16	3.59613e+10	7.71227e+10	3.88542e+10	-8.29626e+09	-2.99675e+11		1.64736e+16	2.16616e+16	3.37319e+10	-2.6148e+11	6.21159e+10	9.25569e+10	2.77216e+10	1.66643e+16	1.43438e+16	-9.54693e+09	1.39474e+11	3.10144e+10	7.67042e+10	-8.85796e+09	-3.16882e+10	-1.00513e+16	-4.51384e+11	-1.48886e+11	2.1446e+09	4.79363e+09	8.94054e+09	6.95228e+08	-8.56909e+10	-7.67926e+10	-6.01923e+09		1.39664e+16		-1.3729e+16	-2.02275e+16	6.4323e+10		-5.28744e+10	-1.27386e+16	9.38644e+10	-4.25888e+11	5.47736e+09
236.053	Unknown			1.06513e+11	-6.03319e+10	-5.62262e+10	1.84905e+10	-8.73531e+10	-2.7449e+10	3.08038e+10	-2.8835e+11	2.88435e+09	-8.78765e+09	2.75353e+11	-4.69136e+09	4.22484e+10	-2.05107e+11	-2.04423e+10	2.89665e+10	4.11142e+10	-5.74127e+10	-1.49851e+11	1.4235e+11	-8.17709e+10	-3.99778e+10	-3.89478e+10	1.51714e+11	-5.25439e+11	-1.05562e+10	-2.05253e+10	1.50708e+11	-1.63298e+11	-4.21776e+09	-3.09866e+10	-2.29074e+10	-3.33746e+11	-1.18571e+11	-4.20539e+10	-1.36155e+11	1.128e+11	-7.3201e+10	-8.37436e+10	-4.30892e+11	-4.3859e+11	-2.35618e+11	-2.52764e+10	1.84242e+10	1.00997e+11	8.19953e+09
236.17	Unknown			-2.65579e+11	6.11684e+10	-3.59375e+10	-2.73797e+11	-8.18283e+10	-4.87837e+10	-1.82988e+10	-1.21433e+11	5.54575e+11	4.71228e+10	4.27613e+10	1.32471e+10	6.77818e+10	2.13683e+11	9.69058e+09	4.96959e+10	5.10265e+10	-1.03518e+11	2.26913e+11	8.9066e+09	2.58187e+11	3.83268e+10	-3.60245e+10	1.77307e+11	-6.45037e+10	1.78407e+11	2.24489e+09	5.76073e+11	-1.7109e+11	-1.18994e+10	-1.38691e+11	-7.05934e+09	9.07262e+09	1.99909e+11	-5.45658e+09	-2.11806e+10	1.48212e+11	1.72505e+10	7.60932e+07	5.89001e+09	-2.01659e+11	6.01744e+09	1.11546e+10	-4.78936e+10	-4.5139e+10	7.02083e+08
236.209	C15H25NO	235.193		5.00589e+11	3.39758e+10	-3.09238e+10	2.94244e+11	-6.24241e+10	4.88741e+11	-5.49546e+10	1.85069e+09	-1.56292e+11	4.98757e+10	-1.31942e+11	3.1449e+10	2.56103e+09	2.72355e+10	1.53971e+11	2.0869e+11	6.00687e+10	1.00201e+16	-1.94967e+11	2.14051e+11	-2.93338e+11	-7.71798e+10	-4.79511e+10	-3.97895e+10	-1.21456e+10	-1.48119e+11	-1.54171e+10	9.06799e+10	-1.18892e+11	4.17852e+11	-7.26054e+10	-2.20329e+11	-2.10262e+10	3.5034e+10	9.74621e+10	6.40376e+09		4.22062e+10	3.64459e+11	2.16018e+11	6.09036e+10	2.07687e+11	-5.03845e+10	2.25903e+10	-2.64269e+10	-2.88835e+11
236.249	Unknown			3.65076e+10	-1.9385e+10	-2.35995e+11	1.61906e+11	-5.05519e+11	-2.77698e+10	8.05863e+09	3.00082e+10	2.21797e+10	-4.02452e+10	1.05981e+11	1.26675e+11	5.52997e+11	-1.11963e+11	-1.81176e+10	1.98243e+10	4.16581e+10	-8.69474e+09	-5.59814e+09	2.19437e+11	-1.07005e+11	1.72901e+11	-4.11819e+11	-3.98425e+10	-3.28531e+10	3.49607e+10	3.34712e+11	3.02604e+11	8.21183e+08	-1.14648e+11	-6.77758e+09	-3.9933e+09	2.14078e+11	-9.39699e+09	-4.71534e+10	-3.26361e+10	-1.42746e+09	2.51881e+11	4.1237e+10	1.5726e+08	3.28437e+09	-1.97065e+11	2.96239e+10	-8.42385e+09	-3.62136e+11	1.30922e+11
237.013	C7H2N5O5	236.006	[M+H]+	-273723586498933	-2628622646520483	-2979977522659118	-1.97294e+16	-3122484356722908	-2709792108770994	-2.37815e+16	-2.40175e+16	-2943392521682015	-2059142371867548	-1601282290028725	-3261105714990368	-3237752541659228	-1.97247e+16	-1.68457e+16	-3.16854e+16	-2700472812177607	-2664514810773238	-2.67035e+16	-3407754475917013	-2.81769e+16	-2.40501e+16	-3344854612932792	-3.32077e+16	-3017975735911476	-2.59244e+16	-2.96957e+16	-2862073745285238	-3014846400744458	-3.23154e+16	-3.74855e+16	-3.64214e+16	-2.72595e+16	-3824348841606549	-3589430344145103	-315439353978688	-3634330300229943	-3411501711159319	-3.54045e+16	-3.7134e+16	-393401851271117	-2403078592377397	-2.89779e+16	-1.42749e+16	-1.73336e+16	-2751331380230302
237.048	C6H4N8O3	236.04		-9.55624e+10	1.49057e+11	-6.02827e+11	2.44408e+10	-1.44154e+16	-1.46712e+16	-7.148e+10	-1.14631e+16	-1.0732e+16	-3.95909e+10	-1.38607e+16	-3.25803e+10	4.23904e+10	-7.67626e+10	-6.74822e+10	5.06399e+09	-8.52347e+10	-1.03782e+16	-2.49201e+11	-6.19612e+10	-7.76255e+09	-3.43901e+09	-9.06423e+10	-6.20773e+10	-6.93523e+09	-6.19573e+10	-1.11697e+16	-4.90955e+10	-6.82715e+10	-4.93978e+10	-6.83751e+10	-4.61882e+10	-1.26046e+16	4.45014e+10	-8.73076e+09	-1352962189185797	-4.10535e+09	-5.66795e+10	-1.88652e+10	-2.14706e+11	-4.59984e+10	-8.55082e+09	-1.69509e+11	-1.31697e+16	-1.297e+16	-2.26949e+11
237.081	C13H8N4O	236.069		4.70979e+10	-8.89858e+10	-7.1067e+10	1.68854e+10	-1.22711e+10	2.59256e+11	-3.70829e+09	5.2334e+10	5.54174e+10	7.1893e+08	6.63292e+09	-8.46203e+10	6.42678e+10	-1.5187e+11	-4.40281e+09	-2.46146e+10	5.67593e+10	-6.53346e+10	-3.30251e+11	1035868125810321	-3.98005e+11	2.70084e+11	-6.56333e+10	-4.6837e+09	1.07577e+11	-2.81725e+11	7.67612e+10	8.64845e+10	-1.84476e+11	1.1232e+16	-5.15863e+10	-2.22813e+11	3.25825e+10	5.42877e+10	3.71999e+10	-3.46846e+10	-3.41794e+10	2.6036e+11	-2.37595e+10	-7.36798e+09	-2.43037e+11	-3.13156e+11	2.77491e+10	-1.2062e+11	1.23427e+16	9.77515e+09
237.182	C15H24O2	236.177		-6.77365e+10	4.45881e+10	5.71131e+11	4.85715e+11	-4.84145e+11	-5.00363e+10	-4.50408e+09	-7.12541e+10	1.30633e+10	-2.26551e+10	-5.80305e+10	-1.18068e+16	-5.18029e+10	5.08856e+10	-5.98858e+09	-2.61728e+11	4.79328e+10	1.81873e+10	9.79773e+08	-1.35635e+11	5.57002e+10	2.40027e+10	-6.53801e+09	3.14362e+08	-3.35906e+10	-1.90949e+11	1.8287e+11	5.69021e+10	-8.4742e+09	-3.80789e+11	-8.1908e+10	-1.35437e+11	1.8585e+10	4.52067e+09	1.54045e+10	-3.06484e+10	-8.26524e+09	-2.14607e+10	7.63722e+10	-1.05632e+16	-7.70853e+10	-3.78027e+11	7.67606e+10	3.96287e+11	-4.30733e+10	-2.93486e+10
238.012	Unknown			1.12061e+11	-2.2717e+11	-6.13025e+09	5.73949e+10	-5.58107e+10	-6.5116e+10	-6.738e+10	-1.12693e+16	-2.26637e+11	-3.17251e+11	-3.75509e+10	-6.99714e+10	3.49368e+10	-4.48488e+10	-6.4371e+10	-1.97846e+10	1.4842e+11	-4.34242e+08	-3.86488e+11	-2.20079e+11	-2.61691e+10	-2.61601e+11	-6.39782e+10	-4.64974e+10	-8.8173e+10	-2.30908e+11	-2.25693e+11	2.19928e+11	-3.93613e+10	-7.4042e+10	-3.43994e+09	-2.87561e+11	-8.24862e+09	1.83586e+10	-2.22578e+11	-8.87362e+10	-5.18098e+09	-7.36488e+10	-5.75575e+10	-3.52917e+11	-6.61565e+10	-4.43753e+10	7.36521e+09	-1.85741e+11	-4.65167e+09	-1.12663e+10
238.05	Unknown			-1.16846e+11	-6.64648e+09	-3.69186e+11	1.83365e+10	-4.55953e+10	-1.05711e+10	-2.82946e+10	-1.83701e+10	-5.52727e+09	-2.58703e+10	5.11095e+10	-1.38171e+11	2.62497e+11	1.03226e+11	1.92276e+11	6.33643e+10	4.82587e+10	-3.17228e+10	-3.87471e+11	-2.8188e+10	-3.67871e+10	1.73934e+11	3.76223e+10	-6.546e+10	-5.03441e+10	-2.31081e+11	-1.16867e+11		-6.53558e+09	-2.21572e+11	-1.38843e+11	-1.30606e+11	-2.2535e+10	-1.21766e+11	-6.57385e+09	-4.89514e+09	-1.45406e+11	2.07029e+10	-1.04873e+10	5.73497e+08	-1.493e+11	2.21499e+11	1.55891e+11	-7.99122e+09	2.01138e+08	-1.04669e+11
238.082	Unknown			-5.81413e+09	4.97631e+09	-4.33031e+09	2.64238e+11	-2.66677e+09	1.13144e+11	-6.45289e+09	2.8304e+08	3.90737e+10	2.12869e+11	-7.32205e+09	-1.66718e+11	1.13384e+11	-1.3277e+10	-1.78802e+09	-2.11113e+10	5.12034e+09	1.13447e+11	-4.18222e+09	3.25645e+10	-1.43692e+10	4.433e+10	-1.34201e+11	-8.47846e+09	-2.23486e+10	6.83151e+09	-4.14381e+09	2.80335e+09	-2.30996e+09	2.6421e+11	-2.08877e+09	1.61761e+11	-8.71407e+09	-2.74438e+11	3.74897e+10	-2.34845e+11	-4.55278e+10	-5.20112e+10	-1.21412e+10	-1.29292e+11	-1.57477e+10	2.32986e+10	-2.44998e+11	-2.48281e+10	-8.77418e+08	4.91694e+09
238.17	Unknown			-2.28758e+11	3.60367e+10	-1.32198e+11	2.5395e+11	-4.95456e+10	1.81108e+08	2.75823e+11	-1.94005e+11	-2.62793e+10	1.87897e+11	8.25349e+08	2.23607e+07		3.64233e+10	-2.29028e+11	4.39068e+10	6.21093e+10	-2.19068e+11	-1.02288e+11	-1.33709e+10	2.44153e+11	1.2934e+11	-1.66612e+10	1.8799e+10	2.33779e+08	7.75103e+08	1.23343e+10	1.61481e+11	-3.4143e+09	8.66986e+09	2.64527e+10	3.30223e+11	-7.3565e+09	2.81858e+10	3.00881e+11	-4.37005e+10	-3.19226e+10	-2.009e+11	-2.68444e+10	-4.41036e+09	2.78692e+11	-3.27438e+09	-3.46526e+10	-2.3162e+11	1.25568e+11	-4.55179e+09
238.201	Unknown			-1.12299e+11	-1.67288e+11	-2.65243e+11	1.59197e+11	-1.36152e+11	3.92064e+10	-6.63281e+09	-3.24787e+10	-9.92774e+09	2.13032e+10	1.37943e+10	1.44211e+10	5.13705e+09	2.35828e+10	1.92825e+11	3.6878e+10	4.48945e+10	-2.92418e+10	3.33494e+09	-3.53476e+09	-9.36672e+09	2.31464e+11	-2.83211e+11	-1.27529e+11	-3.08143e+10	4.77739e+11	3.11392e+10		3.30863e+10	-1.1412e+11	5.47366e+08	1.53185e+11	-1.24098e+09	2.34474e+11	5.44688e+09	-1.93039e+11	3.94652e+09	1.76753e+10	-1.24009e+11	-4.2011e+09	-4.3782e+11	-8.13713e+09	-2.89183e+08	-4.05955e+09	5.53288e+07	-2.89388e+11
239.013	C5H6N2O9	238.007		-1.77003e+16	-3.38944e+16	-4.35846e+16	-2.31246e+16	-3314429430179731	-2490632757653063	-3.14938e+16	-3.43281e+16	-3477808193847135	-3.22512e+16	-5037628048873864	-3.94037e+16	-2.3561e+16	-351749565655641	-2.65442e+16	-3452940381836215	-1.74598e+16	-4825201308738475	-4.32443e+16	-4.05932e+16	-3.66024e+16	-3.03329e+16	-2.93714e+16	-3.69355e+16	-297111678853029	-4349492681860216	-3.86351e+16	-2039332350606501	-3056545303540001	-3797626797957896	-4.10624e+16	-3.06127e+16	-2824161664315185	-2638675189448555	-4.18927e+16	-5375424666854717	-5021428067225673	-4876701631224348	-3.85668e+16	-2677108643023966	-3946388755719141	-393824916264985	-3965131706538602	-3.9979e+16	-415607716275987	-3450091190845177
239.037	C8H6N4O5	238.033		-2.3784e+16	-2017459561695729	-1.10885e+16	-2.14749e+16	-2.54108e+16	-2.58605e+16	-2110495577470669	-268005616201212	-1.23445e+16	-2709340686369486	-1.17946e+16	-1.66245e+16	-2.44642e+16	-152632705648156	-1.98704e+16	-7.12244e+08	-1.47528e+16	-2.75498e+16	-2504211163447392	-2.12314e+16	-1873971765142925	-1.56148e+16	-1821212405753313	-9.15345e+10	-2.3738e+16	-1.718e+16	-2.3028e+16	-2.39451e+16	-1747824115957172	-2448089330638235	-2.59483e+16	-216683949510564	-2320998839093198	-1.38729e+16	-1.25538e+16	-7.04001e+10	-1.08036e+16	-2.46009e+16	-1.83159e+16	-2793304268520541	-3882410456711679	-2821242367866527	-2.07871e+16	-2.84486e+16	-1.31496e+16	-1.89795e+16
239.236	Unknown			-4.26015e+10	-6.39275e+10	-3.4548e+10	1.81986e+16	5.36622e+09	8.71729e+10	-5.53392e+09	4.20907e+09	4.41104e+09	-3.28578e+10	7.95612e+10	-5.27906e+10	-2.49783e+11	1.44234e+16	9.44204e+09	8.46899e+10	7.54554e+10	9.13003e+09	-9.09737e+10	-1.38144e+10	1.98198e+11	4.5262e+10	4.37699e+10	-3.5992e+10	4.6465e+11	7.23881e+10	-5.07667e+11	12277643044661	5.58608e+11	-8.50044e+09	-1.0809e+16	-2.72135e+11	-1.14775e+16	1.05142e+11	1011857437028022	6.3714e+10	1.8517e+11	6.92016e+10	-3.94562e+10	-6.67078e+09	-1.08219e+16	-6.0997e+11	1.00492e+16	1.24202e+10	2.33617e+11	-1.06921e+11
239.274	C17H34	238.266		4.15371e+10	1.27157e+10	8.97479e+10	-3.08784e+10	-3.37507e+10	4.35049e+10	-2.95515e+10	-3.80721e+10	4.1298e+11	8.8604e+10	2.6957e+11	9.78403e+10	1.39791e+16	6.44924e+10	9.05722e+09	3.21044e+10	1.12335e+16	-5.12297e+10	-2.56407e+10	3.7467e+10	-1.03037e+11	1.57288e+11	-6.6668e+10	6.28718e+10	1.24083e+11	-7.00057e+09	7.49308e+10	6.26397e+09	1606695679462998	-9.5637e+09	-5.81053e+09	-4.22304e+10	-7.1476e+10	4.74066e+11	1.38833e+11	-3.91415e+11	-4.82452e+10	-1.02258e+16	-5.66196e+08	-5.32529e+10	2.17904e+10	2.453e+10	4.92524e+11	-1.833e+11	1.59356e+10	3.08965e+09
240.018	C10HN5O3	239.007		-8.78869e+10	-6.1978e+10	-6.70505e+10	-1.03652e+16	-7.4698e+10	-7.92046e+10	-7.90788e+10	-3.22828e+10	-7.88805e+10	-4.70317e+11	-9.58931e+10	-1.1911e+16	-7.61286e+10	-5.32622e+10	-8.5967e+10	-1.13123e+16	-2.77944e+11	-128299961643701	-1.00583e+16	-9.78611e+10	-9.78752e+10	2.03696e+08	-6.32562e+10	-8.62329e+10	-1.12081e+16	-3.3561e+10	-4.41714e+10	-4.30815e+10	-9.66989e+10	-2.55011e+11	-2.84963e+11	-9.54594e+08	-1.62272e+16	-9.49247e+10	-1.44778e+16	-1.05834e+16	-1.37424e+16	-2.70611e+11	-7.6525e+10	-7.7235e+10	-8.83101e+10	-8.6634e+10	-9.15719e+10	-4.29814e+11	-6.38799e+09	-3.59722e+11
240.04	C9H7N2O6	239.03		-5.9292e+10	-4.81315e+11	-7.49722e+09	-3.24481e+10	-5.65403e+10	-5.22505e+10	-4.97954e+10	-6.7946e+10	-5.24042e+11	-8.60012e+10	-3.61058e+10	3.34045e+10	-3.68601e+10	9.07877e+09	-1.9278e+09	9.10141e+09	1.57265e+11	5.87169e+09	-8.17566e+10	2.03964e+10	-2.55959e+11	-5.59253e+10	-6.23775e+10	-2.231e+11	-6.2024e+10	-3.91964e+09	-9.67896e+10	-9.13402e+09	-5.11987e+10	-8.64245e+10	-5.01163e+11	-1.47836e+11	4.03291e+11	-1.92183e+10	-5.01967e+10	-6.1705e+08	4.69679e+10	-1.54105e+10	-4.67363e+11	-7.60914e+10	-9.61462e+10	-5.37937e+10	-3.4907e+11	-3.94672e+09	-1.07111e+16	-5.14232e+08
240.097	Unknown			3.12432e+09	3.50522e+10	7.70749e+08	2.38433e+11	-7.48261e+10	6.82616e+09	-3.5879e+10	-1.02385e+11	7.89465e+08	5.1457e+10	-5.19237e+11	-4.94649e+11		2.09932e+10	3.1466e+09	3.45321e+10	5.26563e+11	-8.78789e+09	-9.01591e+07	2.24853e+10	-7.41306e+10	2.7261e+11	-3.19517e+11	-4.13314e+11		2.11679e+10	6.22455e+10	5.14274e+11	-9.52589e+09	-3.88998e+11	-2.19541e+09	-1.40886e+09	-1.92919e+11	4.31789e+10	2.62188e+10	4.11004e+11	1.2922e+11	-1.95778e+10	-1.24133e+11	-8.44063e+09	1.0504e+10	-6.08656e+11	6.22925e+09	-2.23136e+10	-6.01744e+09	-2.45072e+11
240.244	Unknown			2.41486e+10	-1.1006e+10	-1.01372e+11	4.97398e+10	-1.67853e+11	1.80888e+10	2.42802e+11	-2.62888e+10	3.7534e+09	8.65216e+09	1.91248e+11	3.5419e+11	-4.31344e+10	4.13773e+11	3.3385e+11	7.18654e+10	3.86195e+10	-3.54901e+10	-1.81993e+10	-3.62187e+10	-2.19311e+11	3.72804e+10	-4.07104e+10	-5.70895e+10	-4.26014e+10	3.41504e+10	2.56782e+11	5.26832e+11	5.9602e+09	-2.79227e+10	1.10315e+11	-2.78401e+11	-5.59898e+09	1.45973e+10	5.86155e+10	6.89111e+09	2.59187e+11	6.13211e+10	-3.20007e+11	1.31349e+10	1.1317e+11	2.94885e+10	-9.93873e+09	-7.36373e+10	7.39952e+09	7.76516e+09
240.992	C16O3	239.984		-2.13819e+16	-1.39428e+16	-2.05906e+16	-4.11325e+10	-2503722649099718	-1.35778e+16	-1508500945111321	-2793160795350059	-1.77459e+16	-1.89697e+16	-1.20189e+16	-1094433697254153	-1.14582e+16	-1.92256e+16	-2.01045e+16	-3.95512e+10	-5.53944e+10	-1.50684e+16	-1.72334e+16	-1.67022e+16	-2.65773e+16	-8.17163e+10	-1.91329e+16	-1356313013307995	-1896405123737819	-1.7892e+16	-2073134232605052	-1.00661e+16	-1.588e+16	-1.79035e+16	-1.78541e+16	-2.04013e+16	-7.29906e+09	-3.58662e+11	-5.64466e+11	-3.65316e+16	-3.45158e+16	-2.00951e+16	-2.2616e+16	-2027177360422812	-1.28758e+16	-1.94942e+16	-2.34551e+16	-2413079385222203	-1.72871e+16	-2.06987e+16
241.029	C4H2N9O4	240.022		-4498394058444471	-5244841880116822	-4.32032e+16	-3.1034e+16	-4193014630899652	-5652430220507354	-4721375441163805	-5419879752678446	-5402143724064145	-6812861906738471	-6807851294498464	-5565578916941743	-3.50246e+16	-5241576199517747	-6638344005953523	-5655096419526487	-6578297835792253	-7208427255351764	-5469648657488472	-5668183980883324	-4.54097e+16	-4201049224658443	-5101654626454418	-3905722510685241	-5866440974443476	-6738799563836368	-5697828173644266	-4944388144033935	-5838507267983406	-4485723432224387	-639169754513484	-5049162606660879	-6601475181229029	-4337458123140868	-6623791247340775	-4.58453e+16	-6145087776747932	-5137457896387271	-569418153733273	-7280856187994273	-5954616774876357	-6621734308840544	-603625614199613	-3961579078427648	-5005891237130269	-33410443925414
241.076	C15H13OP	240.07		6.85718e+10	7.94825e+10	5.46295e+10	7.84939e+10	-1.84236e+11	2.42251e+11	-3.97422e+10	3.22931e+10	2.52369e+10	-6.16338e+10	-2.02952e+11	3.30176e+11	-3.04278e+11	8.32686e+10	-1.12288e+16	-7.28689e+09	1.51258e+10	-3.96145e+11	-1.11463e+10	1.87388e+10	-1.62509e+09	8.15286e+09	-7.43388e+10	-9.26041e+10	-1.97784e+11	-7.71799e+10	-4.89697e+10	-1.69866e+11	-1.12632e+11	1.0002e+16	-1.18511e+10	-1.42518e+10	-7.13212e+10	-7.40276e+09	-1354536288110447	-3.24074e+08	1.64532e+10	2.49674e+11	-3.61067e+10	9.86873e+09	-4.16355e+10	1.20269e+11	-1.81164e+11	1.72992e+11	-6.36718e+10	-2.79011e+10
242.042	C8H7N3O6	241.033		-1.22254e+16	-1.25137e+16	-1.14819e+16	-9450171737371500	-1.19433e+16	-1.14576e+16	-1160969631476088	-1.26809e+16	-1.09933e+16	-1.09064e+16	-1.27421e+16	-1383229573995089	-1.16856e+16	-1.27388e+16	-1.19478e+16	-1.04088e+16	-1.13175e+16	-1.33059e+16	-1.22179e+16	-1.25657e+16	-1.14539e+16	-8851153431618537	-1.19293e+16	-1.18929e+16	-1.55473e+16	-1.16411e+16	-1077638445279634	-1.07476e+16	-1.17144e+16	-1.15008e+16	-1353599568669886	-1.36425e+16	-1.33317e+16	-1211560291142364	-1.41656e+16	-1.2855e+16	-1186579429429271	-1.41032e+16	-1.37297e+16	-1.02129e+16	-1.47816e+16	-1328080824088168	-1.2086e+16	-1.02168e+16	-1154514970688244	-1.23723e+16
243.269	C13H26N2O2	242.199		1369253495799392	5.80233e+10	9.17387e+10	5.55784e+10	4.85632e+10	8.44155e+10	4.73539e+11	-2041751449867752	-1.9771e+16	5.14434e+10	-2849562662923556	-9.12422e+10	1730882309300165	-1.628e+16	1.13289e+16	1.12943e+16	2.12931e+16	6.99525e+10	2.28098e+11	2.68911e+10	-8.31378e+10	2.29735e+16	7.92003e+10	2324320124679341	-1.0684e+16	1.10206e+16	-1.43382e+16	7.85564e+08	8.50622e+10	3.10835e+16	-1.20859e+16	-8.56372e+10	5.0172e+11	-4.40759e+09	-5.67944e+10	-9.39833e+10	-1.74061e+11	-1.62538e+10	4.32486e+10	-3.7688e+11	1.1138e+16	8.60571e+10	1.95611e+16	3.54529e+10	1.28281e+16	7.9363e+10
244.05	Unknown			-1.16739e+16	-2.65779e+10	-2.1319e+11	-5.86505e+09	-3.19104e+10	-3.41643e+11	-2.03287e+11	-5.08834e+10	-4.96236e+10	-3.39496e+10	-9.96789e+08	-1.97598e+11	4.82267e+09	-1.297e+11	-5.86845e+09	-3.90992e+10	1.76472e+11	-8.25923e+09	-3.6235e+10	2.07387e+10	-5.89375e+09	-2.63192e+11	-2.00316e+10	-2.60365e+10	-8.70495e+09	-6.86347e+09	-1.01173e+11	7.21304e+10	-2.62629e+11	-7.43809e+09	-2.34771e+11	-9.97591e+09	-2.09301e+10	-8.104e+10	1.24341e+11	-5.39758e+10	-5.60111e+08	-1076037651429857	-1.86276e+10	8.31424e+09	-1234399535504809	-3.71297e+09	-9.19975e+10	-7.47887e+10	-4.88029e+11	1.54405e+10
244.212	Unknown			-2.31461e+11	-1.67006e+11	-3.02289e+11	-4.38149e+09	-4.99218e+10	-7.57386e+09	-3.0455e+11	-4.37116e+09	-7.912e+09	-1.43498e+10	1.24384e+11	2.74587e+09	3.99434e+11	4.89239e+10	3.78852e+11	5.59846e+10		-2.93801e+11	-3.61124e+10	1.19827e+11	-9.70873e+09	4.12534e+10	-4.53385e+09	-4.31121e+11	-7.2633e+10	5.81459e+10	1.36967e+10	4.04357e+10	-1.73265e+10	-2.0212e+11	-2.14804e+09	-2.63655e+11	-2.17633e+10	-5.59093e+08	-3.68676e+10	-3.82451e+11	-1.6558e+11	-1.37128e+11	1.81166e+10	-9.49429e+08	-1.13773e+11	3.78913e+11	-1.53706e+11	3.63631e+10	-1.27119e+11	-2.75742e+10
244.272	Unknown			-4.3108e+10	-4.55142e+10	-1.94299e+10	1.1152e+16	-1.88096e+10	-5.89049e+11	1.04309e+10	-4.66345e+10	2.17744e+11	-1.7756e+11	3.33246e+11	-6.50456e+10	5.95599e+09	-1.5921e+11	-5.69017e+11	6.69876e+10	-9.61948e+09	-2.26243e+11	-8.9526e+08	-1.09712e+16	6.72055e+09	1.41216e+16	-1.35161e+11	9.21715e+10	-7.15639e+10	-7.56573e+10	3.62113e+10	9.09634e+10	2.12191e+11	-2.05636e+10	2.50775e+11	-2.56458e+11	-7.56139e+10	7.13154e+10	1.10791e+16	-3.67817e+11	-6.59762e+10	-2.11746e+10	3.12265e+10	-3.97918e+10	1.02057e+11	-2.21939e+11	-2.02305e+11	1.33781e+11	-6.14743e+09	-3.47627e+10
245.003	C5H9O9P	243.998		-309547363964921	-3.43086e+16	-2.83348e+16	-2.41324e+16	-3.30634e+16	-2.04187e+16	-3593806605966111	-2.46741e+16	-3235448059437608	-2.10948e+16	-336482042681763	-3.559e+16	-2.89434e+16	-4.08346e+16	-3311638375857527	-3019591729928454	-1.57029e+16	-2.88453e+16	-3.27485e+16	-3.69982e+16	-5386441934507329	-2.55127e+16	-3.66615e+16	-4.11945e+16	-3.52621e+16	-3.92083e+16	-350902639596059	-3520371358457777	-2.69128e+16	-2.28517e+16	-2684725223908221	-3251835487702308	-2.60526e+16	-285913561733654	-3.94625e+16	-2999904804292389	-1773279924796511	-2192087317038319	-4869732655350908	-4210796287051218	-3.12012e+16	-2863509332285295	-2753286713325083	-4.08922e+16	-2949328041908553	-3.48795e+16
245.03	C13H2N5O	244.025		-1.82753e+16	-2.26364e+16	-8.00071e+10	-1.26149e+16	-1.87511e+16	-1.9243e+16	-1.40114e+16	-1.87325e+16	-6.911e+10	-1.60935e+09	-328521630102596	-3.00358e+16	-2.47337e+16	-2.50246e+16	-1.69624e+16	-9.49282e+10	-1.4322e+16	-3431268711008113	-1299015303697238	-3.11463e+11	-4.20893e+09	-1196872955980823	-1.43861e+16	-2.27254e+16	-2977774186117637	-1.77759e+16	-1.21894e+16	-2.20416e+16	-1.23638e+16	-1.91642e+16	-2.72803e+16	-3.48464e+16	-3448432506044643	-2.76485e+16	-1.88578e+16	-254671516866999	-3.14311e+16	-2.3595e+16	-1.70188e+16	-2.33702e+16	-1510025705257997	-1.92593e+16	-6.37593e+10	-2368719365911931	-2.48618e+16	-2730501341992025
246.012	C14H3N3O2	245.022		-1.4797e+11	-2.68169e+11	-3.67605e+11	-4.36525e+11	-6.61227e+10	1.80222e+11	-4.38142e+08	-4.65453e+10	1.3858e+11	-2.55865e+11	1.69662e+11	-8.826e+09		-2.4996e+11	-1.97406e+10	-9.56577e+07	2.06981e+11	1.17424e+11	3.24329e+11	-2.73136e+11	-5.12049e+10	-3.2549e+10	-5.56258e+10	-6.34131e+10	-2.54607e+11	-4.13598e+07	-2.59064e+11	8.71367e+09	-1.34351e+11	-1.61666e+10	-5.14803e+11	-5.6955e+10	-2.5871e+10	-4.14037e+11	-9.13448e+08	-7.46495e+09	-2.99242e+10	-4.85979e+11	-4.14729e+10	-3.44602e+10	-2.10051e+09	-6.38307e+10	-1.52511e+11	4.61483e+09	-3.16331e+10	-4.40848e+10
246.041	Unknown			-2.81613e+10	1.74198e+11	-8.41812e+10	2.01559e+11	-5.30407e+09	-2.23357e+10	-8.46193e+09	-4.96659e+10	-2.25712e+10	-6.51146e+10	-1.42063e+11	1.31989e+11	3.68108e+10	2.84536e+11	3.7258e+08	2.41765e+11	-1.17729e+11	-7.49321e+10	-2.43613e+11	3.66281e+11	2.5479e+11	1.59592e+11	-3.52175e+10	-1.81424e+11	-5.68066e+10	1.84005e+11	4.14357e+11	4.40644e+10	-4.32854e+11	-3.86864e+09	-6.87646e+09	-2.61005e+10	-1.74636e+11	4.51353e+08	-2.95962e+11	-2.05931e+11	-1.61773e+11	1.81926e+11	-4.34596e+10	-4.7638e+09	-2.46359e+10	-5.0194e+10	-2.84761e+11	1.15769e+11	-3.56803e+10	-2.55227e+10
246.234	Unknown			3.61619e+10	-4.0751e+10	-2.21592e+11	4.15934e+11	-4.47067e+10	-2.59561e+10	4.17433e+11	-4.56149e+11	2.97194e+11	4.22023e+10	1.9886e+11	2.11731e+10	7.58713e+07	1.71833e+11	1.49125e+11	2.45942e+11		2.03999e+10	7.21133e+09	-9.41304e+09	-1.07564e+11	3.35673e+10	9.18861e+09	-1.2937e+11	-5.54508e+10	2.95961e+11	-3.74533e+08	6.56467e+10	-1.60827e+10	1.05387e+10	2.68205e+11	2.60109e+10	-1.7152e+11	5.22312e+09	4.84705e+11	-1.35532e+11	2.86559e+11	6.85532e+10	2.09416e+11	-1.14442e+11	3.38592e+08	-8.78126e+09	-2.17256e+11	6.1145e+09	-5.62191e+09	-2.95529e+10
247.022	C11H4NO6	246.003		-5.83703e+10	-4.07634e+10	-7.99612e+10	-6.04548e+11	-1.04659e+16	-5.36156e+10	-6.19864e+10	-6.99198e+09	-7.61051e+10	-3.85831e+10	-2.12461e+11	2.258e+11	4.1919e+10	-3.91318e+10	-8.48325e+10	-6.47706e+09	2.91689e+11	-3.01299e+11	-4.5791e+10	-2.31117e+11	-5.57079e+10	2.05884e+11	-2.66453e+11	-9.83228e+09	-4.88892e+11	-7.70174e+10	-3.56539e+10		-8.52897e+10	1.05916e+11	1.98607e+11	-8.81618e+10	-2.29162e+11	4.61046e+11	-2.05715e+11	-8.06618e+10	-2.56001e+11	-7.17067e+09	-1.22044e+16	-5.76442e+09	-5.5546e+10	-9.49967e+10	-7.36338e+10	-1.16083e+16	-2.66436e+11	-1.28502e+11
247.233	Unknown			2.79607e+11	4.05345e+09	-4.64585e+11	5.05453e+09	-4.78202e+10	-4.80111e+10	4.33334e+08	-5.12416e+10	3.26967e+10	-1.17259e+11	-8.70076e+10	3.71356e+11	2.20978e+11	-1.76552e+11	-4.59758e+10	1221435000819007	4.56274e+10	-2.08405e+10	-2.8534e+10	-3.55986e+10	7.25777e+09	5.69065e+11	-8.73518e+09	-6.25624e+10	-9.80358e+08	3.96508e+11	-1.64156e+11	4.77973e+10	-1.43236e+11	-4.84238e+11	-8.35746e+09	-6.21434e+10	-2.85491e+10	1.32601e+11	2.30714e+09	-3.47608e+11	7.37682e+09	-6.81127e+09	-1.88106e+11	-2.27786e+11	3.38835e+11	1.43871e+10	-1.44402e+10	1.01487e+10	3.61457e+10	8.24013e+09
248.021	Unknown			-2.53184e+11	-2.165e+11	-4.79887e+10	-2.09636e+11	-6.4648e+10	8.92514e+09	-4.12572e+09	7.96795e+09	2.77726e+10	-4.2464e+10	-3.66491e+09	4.68229e+09	-1.258e+11	1.63389e+10	3.09921e+10	2.51777e+11	1.67243e+11	-7.0034e+09	-1.32826e+11	1.5107e+11	-2.95415e+08	4.23246e+10	-5.27898e+10		-5.73067e+11	-1.67365e+10	-1.8884e+10	5.41099e+10	-3.01667e+11	-1.3657e+11	-1.1651e+11	5.29141e+09	-2.12362e+10	8.55166e+08	-7.97228e+08	3.52757e+08	6.84862e+09	3.31373e+11	-1.1306e+11	-5.8966e+10	1.41296e+09	-2.10125e+08	-3.55018e+11	-4.26444e+11	2.27601e+09	2.98114e+10
248.066	Unknown			3.84558e+11	1.12875e+11	-3.15012e+11	3.83269e+09	-4.62828e+10	2.49053e+11	5.33901e+10	-1.13099e+11	5.05011e+10	3.42422e+11	1.53848e+11	-1.08917e+10	6.02969e+10	3.34288e+10	-1.89236e+10	4.93471e+11	6.55219e+10	-4.54417e+09	8.93842e+09	-6.38373e+09	-8.86987e+09	1.85088e+11	-4.04263e+09	-2.52907e+11		1.84146e+11	1.4519e+11	4.40811e+10	-1.20813e+11	-3.50542e+10	-3.45158e+10	-1.83052e+10	-1.66696e+10	5.25394e+07	1.50224e+10	-3.52666e+10	2.29587e+10	2.0248e+10	1.64463e+11	-3.30741e+09	2.08618e+09	-1.02564e+11	-1.49482e+11	-8.41265e+07	-9.80031e+08	-2.3286e+11
248.238	Unknown			4.99689e+11	2.46748e+11	1.24328e+11	1.20647e+11	-2.09008e+10	8.69233e+09	1.75901e+10	-3.06343e+11	-8.16626e+09	-2.27198e+11	1.93591e+10	2.27802e+10	7.361e+10	5.01894e+10	1.73197e+10		5.87634e+11	-1.50305e+09	2.69337e+11	-3.86265e+09	-1.70161e+10	-1.1219e+09	-3.37043e+10	1.15339e+11		8.3405e+08	1.55063e+09	5.75011e+11	-1.88616e+11	-1.12275e+09	5.69115e+09	9.77547e+08	1.96817e+11	-7.98757e+08	-7.94358e+09	-3.93711e+11	1.11285e+11	-8.63447e+09	1.43456e+11	1.06038e+11	1.78053e+11	-5.81328e+09	2.05935e+09	-1.51461e+11	-2.33887e+09	-6.62778e+09
249.016	C6H6N3O8	248.015		-8.09172e+10	-2.29428e+10	-8.41107e+10	-5.30091e+10	-1.24775e+16	-1.04392e+16	-5.29529e+11	-8.67953e+10	-1.11083e+16	-5.30461e+11	-4.89947e+10	-8.30026e+10	8.50656e+09	-4.73701e+10	-6.87807e+10	-4.97064e+10	-9.03762e+10	-1292914131522082	-4.99235e+11	-6.06214e+11	-1.23354e+16	-2.75953e+09	-1.00371e+16	-1.79466e+11	-1.21547e+16	-2.67752e+11	7.67903e+09	-6.66026e+10	-2.96281e+10	-3.23855e+10	-5.42023e+11	-4.86673e+11	-8.67225e+09	-6.28465e+09	-4.96468e+10	-1.71416e+11	-9.3522e+10	-7.69421e+10	-8.41196e+10	-5.81532e+10	-1.75315e+10	-3.55107e+10	-8.99812e+10	-1.30022e+11	-5.58648e+10	-7.48359e+10
249.185	C16H24O2	248.177		1.15373e+07	-8.43708e+10	-2.24626e+10	9.5592e+10	-6.39348e+10	1.50698e+11	-3.01361e+10	7.08438e+10	-1.61496e+10	3.45368e+11	2.15674e+11	-8.83344e+09	1.97108e+11	-4.91966e+10	2.48633e+11	7.549e+10	6.13491e+10	-5.36103e+11	2.4159e+10	4.34025e+10	1.79525e+10	1.2565e+16	1.23525e+11	1121900590178508	-7.19274e+10	-7.48801e+08	7.38588e+10	1.16643e+16	3.58617e+10	-1.19158e+11	-8.54447e+07	-1.10628e+11	-2.09933e+11	-1.96727e+11	3.91958e+10	-2.15668e+11	-4.10742e+10	5.08345e+10	4.73576e+09	5.15683e+11	5.11716e+11	-1.76673e+11	6.50144e+10	6.29225e+10	3.4946e+10	-6.15778e+10
249.259	Unknown			7.86044e+09	3.79805e+10	-8.95127e+09	-3.27979e+10	-7.23494e+10	4.70714e+10	2.44662e+11	-3.28426e+10	3.76918e+11	2.40142e+10	3.31663e+11	3.20807e+09	-4.84461e+08	8.71339e+09	-4.19225e+10	6.30157e+10	5.599e+10	-7.28928e+09	-4.44595e+09	-2.88137e+10	-1.81215e+10	1.33881e+11	-4.31176e+09	-1.49261e+11	-5.44299e+10	5.18796e+11	-9.0871e+09		-9.62337e+07	1.01081e+11	1.18306e+11	-1.78701e+11	1.13628e+11	-4.14838e+08	6.6417e+10	-4.54198e+09	-1.57738e+11	-5.09615e+10	-4.53279e+09	2.42684e+10	2.35059e+11	-5.04793e+10	-7.8388e+10	-3.47772e+10	-9.11952e+09	-2.80779e+10
249.995	Unknown			8.76723e+07	-1.8227e+11	-2.11771e+10	3.22014e+10	-4.07777e+11	-1.18409e+11	9.28693e+09	-3.81629e+10	1.82112e+11	1.48481e+10	8.01791e+08	7.06159e+09	8.7591e+08	-1.57702e+11	1.50388e+11			-2.16338e+11	-2.62818e+11	-6.50004e+06	-2.81132e+10	2.46122e+10	-2.16491e+10	-1.06683e+11	-4.18588e+08	-1.12874e+11	8.25649e+09	3.91217e+09	-2.39011e+11	7.40523e+09	7.99844e+09	-1.02353e+11	-5.24069e+10	-2.06048e+10	1.43769e+11	-2.85712e+11	-3.80327e+10	-5.91663e+10	-1.33488e+11	-2.69709e+10	-5.93972e+09	-2.30612e+09	3.06458e+10	-2.31343e+10	-3.37963e+10	-1.52813e+10
[truncated: 284 more columns]

## Sheet: Supplemental table S2
				Growth chamber 1
Detected signals	Annotation of detected signals			Day 8																									Day 9
m/z values obtained with AIM	Putative Chemical formula	Exact mass	Ionization	Time point 1	Time point 2	Time point 3	Time point 4	Time point 5	Time point 6	Time point 7	Time point 8	Time point 9	Time point 10	Time point 11	Time point 12	Time point 13	Time point 14	Time point 15	Time point 16	Time point 17	Time point 18	Time point 19	Time point 20	Time point 21	Time point 22	Time point 23	Time point 24	Time point 25	Time point 1	Time point 2	Time point 3	Time point 4	Time point 5	Time point 6	Time point 7	Time point 8	Time point 9	Time point 10	Time point 11	Time point 12	Time point 13	Time point 14	Time point 15	Time point 16	Time point 17	Time point 18	Time point 19	Time point 20	Time point 21
30.033	Unknown			-3879779512794651	-7742271030441561	-1.88435e+16	969347680483201	-3052154591808659	6180066658180819	3725801256306399	-3.0839e+16	2569673806474393	-1266025041706556	-4873032284612833	-4.02526e+16	3646752574300394	596051142885731	1.07035e+16	-4.27047e+16	-2563830242134385	-1.27374e+16	2.95434e+16	4739749793044001	-4.25266e+16	-6713008744357704	-3737400245225342	-2745862987030756	-3.12934e+16	-1.21606e+16	2316090385479494	3.00993e+16	3505431911799389	9343560152600404	3.52602e+16	-3.73279e+16	-2242850816831843	2.90137e+16	4295797241843979	-1.43198e+16	1.86742e+16	-980888407929642	2.64058e+16	1.03274e+16	-1.17079e+16	1.21628e+16	1.14375e+16	3941553902167022	-5558786230983159	-2739712108008341
31.1058	Unknown			2681431397159828	-2.71823e+16	-8099333530216524	-4661074168599999	8026024176954194	5638428939378162	5846667683751036	6339979209426819	-5.06687e+16	230781621520757	5604330095825338	-1.24642e+16	-1.61143e+16	3947345713312456	-5652338908879728	-3354446741265471	2.2561e+16	-3194931214868163	-5519533155450029	2.38775e+16	2.14047e+16	-3342283538769167	-5574347016085446	1.66111e+16	-329224850938134	3.3217e+16	-2128822793407009	1963937543214564	9806430150637508	4896772647308062	-6265621122260229	-1.01092e+16	-7645150479854007	2899319996758734	3141100336244845	5.12696e+16	8452206653857347	-3.62958e+16	-1.63831e+16	-2.01736e+16	-8971541663420624	5536551224727682	3.12371e+16	3035367867692762	9087137202105412	4122320596554624
31.9891	Unknown			1297740806282306	-3547030340716861	-9220791648656900	3570008240475353	5014911729258853	-919276336465017	1.36114e+16	-6444722289912408	2184150545280439	1.90328e+16	-1.24865e+16	-6401439933983744	-665926143841179	4984047206864883	-7687861394363005	-3796068386307505	-8818760069528908	2.93671e+16	-3717054682611942	1857142997727579	5131931159928138	6119732112133247	-1.2601e+16	-6405386572162508	1.71132e+16	2022465534400919	-1.00157e+16	9233590073618248	265568014053722	4567397741171697	-4.43488e+16	5.377e+16	6499652999354943	1.90493e+16	-2.53389e+16	2.44142e+16	5.60933e+16	-6594229572395294	-4.93148e+16	-2805267322783822	3346200482430339	-523246540760538	-1.88244e+16	1.23623e+16	-3.66453e+16	-1.1664e+16
32.049	Unknown			-7365909089105249	-5691261552635407	6906779358812787	2585201157822431	1.80027e+16	-9628926164685192	-6003813066617958	-5508277619951257	-3952744662608526	-1.12732e+16	4100283088857237	-2056492698180379	-2.79109e+16	2.61194e+16	5.8835e+16	-2.50042e+16	-3368868899574812	-4660644273454362	6064378385609398	1.64537e+16	-2.20358e+16	8017433201144064	-3106767183981396	-1.21076e+16	-2.44813e+16	1.44485e+16	-3879412029218532	-3924518285597012	2.41961e+16	8521477194894878	7637243627859891	2.32421e+16	-4569895819627362	-5061707885352018	-3562472439964115	-4514050286650528	-1857410228844303	2.05486e+16	-1.44533e+16	2836067087437316	-1.06942e+16	-6172580806236849	-4.2525e+16	6805885526532052	6.53926e+16	2794780818744852
32.8655	Unknown			4355185871970296	6502267538341572	-1.8109e+16	-1914414911128781	-8698458047394497	-7.41082e+16	4502937371457719	1633862093671562	-2.09337e+16	1.23862e+16	1.08668e+16	1.74935e+16	-1043463342937867	-2.52936e+16	1.56491e+16	3.72696e+16	-1.79705e+16	-3.04073e+16	-2.74458e+16	-3.12655e+16	4.7331e+16	4896293334199803	1.71117e+16	10835180228565	-1.02074e+16	53749175555317	-1.8305e+16	-1866253830641651	1.73366e+16	3.72567e+16	2.3405e+16	1.0869e+16	-5157953529585951	-2814377198292453	-1.50622e+16	1.61101e+16	2.45379e+16	-3515852333084857	8548348267895578	-158348309076157	-3359595946747976	-8306253309317752	-2318004441526897	-4411102825041788	-1.53579e+16	-2.4223e+16
33.0328	Unknown			5088554689123392	3013024985133561	1.92231e+16	-3645894096620994	-3612932823811743	4002783381868136	4.75518e+16	-4.88524e+16	-4546419330636409	-2377482077541415	-2820781528721905	-5333188256045396	5731368521698388	8205838525974618	5.45774e+16	7136077658465034	-3904089220909901	-1.02289e+16	1.39512e+16	-4375260223550392	-5.91522e+16	1.28715e+16	8271230834970555	-27100594795472	-5281445000754659	3.0865e+16	5.19415e+16	-4728861699308229	-1971436861735998	3558719217312856	1.60464e+16	5759151253036732	1.06135e+16	-1.01933e+16	3990122281183073	7325306354314887	461259102518754	-3860905248176916	-1.80112e+16	1761817194913201	8841728187189579	-2.12649e+16	1.46369e+16	5.42271e+16	9917349928913766	-5.05055e+16
33.323	Unknown			1.1944e+16	-5266442286290601	-3618384621850021	-1.27006e+16	3818459991518622	2.37209e+16	1.5171e+16	1.27374e+16	5683628774640598	-1.58742e+16	-2.74352e+16	3939859309461226	-2126862776727162	1.92691e+16	-1675808337036208	-4.99601e+16	2.71058e+16	-2.4517e+16	2.83594e+16	-1.54764e+16	-5296085785699484	3.01731e+16	8591321584042938	-3239631180664784	2376556449090783	1835023036757255	982904558654793	3.09843e+16	5632162225464006	2.81857e+16	1893426410063756	-1.73164e+16	-1.53348e+16	-2.76496e+16	-2141815615276821	2.40138e+16	2.51762e+16	4149757066472998	-1254329447355107	-1.38894e+16	1.62427e+16	1.35278e+16	-3.36645e+16	1357054757832632	-1.28412e+16	-3.93009e+16
35.0362	Unknown			3.16185e+16	3.72606e+16	2523499664903417	594528462321466	3.20277e+16	6970657292079441	-1.50104e+16	-3465257441632197	-1.05018e+16	1.14616e+16	1.65994e+16	7901578090364891	314476669172171	4240333765849704	1.8133e+16	5.95338e+16	1494825257745802	2530266762004061	7747598930266353	-1.51635e+16	-1186611387530796	-4320758990094564	-3866155858231579	3.09981e+16	2.42082e+16	4.8375e+16	1.98632e+16	1.81294e+16	2051247295640799	1.10083e+16	-4261978878816919	-2.62649e+16	-1.93331e+16	1.14518e+16	-1.00282e+16	-1.73597e+16	2372610942997624	1.11987e+16	6663639334857141	3.06473e+16	-3685447706395495	-1.2455e+16	-4.527e+16	2.93625e+16	3217946723675258	5580012073255389
36.0442	H6NO	36.0449	[M+]	4.97387e+16	5041194369458893	3.47068e+16	5146740397965331	4241306710539092	5484395104152398	-2842766432010393	-2.78852e+16	-2.14718e+16	-4398245082951604	-8039926821229955	-1.47447e+16	1.75975e+16	1.13756e+16	2316227610798194	1.03265e+16	1.55793e+16	1313886071693716	2511651902780031	2.72527e+16	3.86989e+16	7136691834406747	6375992031421106	3234191258147746	4845487106791012	1.74257e+16	-6387970103918832	4283565350885112	5818960246363616	3809665371264913	2823323606979926	7781399676821792	-923943622930068	1.16256e+16	-1.52387e+16	-8575323547270841	1.9729e+16	5616250618200809	2.65816e+16	1.3861e+16	-8551142497950508	4.14749e+16	4107868066656437	4.15959e+16	2.2564e+16	5517817166915478
37.0281	H5O2	37.029	[M+]	2460106746578167	1478831034569048	676705432335475	2.4761e+16	1874598469885641	118230648191824	-8218036429789572	2656001996201121	169820324160547	1.10894e+16	5639412478174654	2.57932e+16	1.38284e+16	148932379207552	-3842244090033637	1.53152e+16	8117571704024522	2.09004e+16	1.19692e+16	5274857713999245	1.17165e+16	2.26196e+16	1.85584e+16	-3690943633331608	1706311252235546	4993177243428636	-4852670949880485	2.1162e+16	1.73978e+16	1.99169e+16	-8830712350727754	1.07004e+16	8006207149600777	1.49535e+16	1.01768e+16	2.26832e+16	1881907613987505	6810878054235036	759803647722456	739510107646347	103471033511506	3954164641346597	343990601119699	2.45207e+16	1971448633818909	1326943895595332
38.0152	Unknown			-1.17422e+16	6808702625279062	7831694790638855	601828921303853	1529725210248356	-5489026639748706	-1.85353e+16	5803899437971172	-1.13662e+16	-857378217545901	-1.40807e+16	7429401003810066	-3.55986e+16	-469281325032056	-4920881966771096	723006129427568	1.1378e+16	1621250843127131	7507095149384391	2.32722e+16	-2.08257e+16	-4123504509569553	4942948526733293	691392114413758	-5254743380676197	1274009490768393	4004286692149939	-7405839628228295	-5629729451205634	2729379427445422	9457106588201114	1325339375319745	9341634983420976	-2.80579e+16	-7459754585361544	7926471107433986	-1.4075e+16	1.76459e+16	9449673369093480	-1.61661e+16	8855762071421536	-9521003815456508	2668475350005437	1182103083242092	1.55492e+16	-1.60378e+16
38.0333	Unknown			-1806632917453932	1.7081e+16	-2.43792e+16	3082539024789934	7166724308473658	-1.16309e+16	1.2118e+16	8617717242133693	1.63622e+16	5770614918892303	-41032003171191	1.87334e+16	-5884262482938496	6125687332365892	-7308290850299848	587940125197493	-4337748864406574	-3446313713250326	4.21757e+16	3253805482852563	3609018862657667	5189631519233799	-1462861776051021	-3074968276544894	1602082442747257	-5362925177595965	-2.77995e+16	1.1138e+16	2738578935575866	-7079477842006732	1.97863e+16	4486229223778917	-1.57959e+16	1.00481e+16	67642828317679	4217132578895857	5127786566806947	2.93328e+16	-6836719366054567	-2.12923e+16	1.54631e+16	2563885896627829	5669996253542244	7495249848949292	1.81039e+16	2.42439e+16
39.0231	C3H3	39.0235	[M+]	1.69945e+16	1.20217e+16	-296097628635021	-758411005262225	-4237769964448539	-3.13409e+16	-4.59942e+16	5360713555668575	6952564458643842	5722075360914118	-3.5613e+16	4988949772947855	1.77623e+16	-6198168918938869	-1.41944e+16		-1.12769e+16	-1.05849e+16	-39038821710907	-8339237414447922	-1488853939435444	-2.97556e+16	-2.44223e+16	-3.89593e+16	-1.13407e+16	-6979999412237454	1.37339e+16	4688462270337048	-1.74629e+16	1.10176e+16	8508321938539254	8345307780140736	-3165433835278577	-1857460286354673	-1.73877e+16	-1.80263e+16	-5829470496434439	-2.70824e+16	5836584888573277	158744195942635	-1.5496e+16	-759015249140873	6213366387960129	1.60522e+16	-666520598666132	-1510005069146203
39.0324	Unknown			1.03308e+16	8136034464270594	692815308616332	9689027006806334	6159145541540774	-4.74021e+16	-5678212371094631	-993227788261919	3.02139e+16	3.65822e+16	5849882971482607	1.00398e+16	-2616618929335779	5898524337967963	-5879925872421659	1.21229e+16	1.2369e+16	4150897662259929	1.58238e+16	874609299521012	7233973690664861	1.1308e+16	6159596070593842	324743172423652	7284196638591602	3716491347270292	2.54119e+16	7509112773975133	6963603406503474	1.16902e+16	1.09423e+16	8767078739458718	9555635871047380	7528556034453828	6783572529018294	1.11747e+16	2729477781930285	3.45742e+16	7946786585247345	9766762351044136	3116932598560922	1.6841e+16	9906647821491888	7512352836240588	-2.07392e+16	2.60363e+16
40.0059	Unknown			-2.95069e+16	6503098193643142	4.53811e+16	4775916584940182	-4436573909308816	4.52164e+16	-1.09338e+16	-779602923334412	-3945362849055611	-2692928181994453	-4.28305e+16	-5543871775773346	1917408150828065	5.49307e+16	4985398955997561	-1.15369e+16	5244679781141903	6947891889467206	-2710145988241086	-310619599534388	-2140783366064597	2.60443e+16	-3279656330053066	-6780372302888138	-3.61812e+16	-5369128532787887	1.04257e+16	1785173301915921	-2.83001e+16	7442215729618717	1.91716e+16	-2275023646645169	6552578054034869	6268204993782495	1.53577e+16	755227420418072	-4401463843350273	1.15562e+16	1555063766182635	5261693200901629	-2307682708937825	9751054544664906	3.84326e+16	3.01253e+16	7398280956381009	-7285980439737494
40.0142	Unknown			-4647441831446553	1.39501e+16	3.24908e+16	-5545630352148445	-1.56344e+16	5432031443511848	4233461484012663	-1.40454e+16	6537617650068717	3359623247090565	-2.22001e+16	-2030378464360505	5261230159751895	4.91169e+16	-5701908512852344	-2.08606e+16	5262668118348657	-3.36868e+16	9611479651882582	-5118583232512308	1265642441213859	5877394869745867	2.99308e+16	-3.4215e+16	1.77191e+16	-6808132426530789	6.79866e+16	4523639835307941	2.76475e+16	-1.67366e+16	-5266997308205773	1.54769e+16	2.15956e+16	-4186823460607897	4235202737631827	-4.10358e+16	-6695209657184059	2.26496e+16	4.10578e+16	-1.22506e+16	-5377162139089159	-3165081541873699	-6.16697e+16	473404998661886	-1.41786e+16	3778687284776261
[truncated: 598 more rows]
[truncated: 329 more columns]

## Sheet: Supplemental table S3
Detected signals	Annotation of detected signals			Growth chamber 1												Growth chamber 2												Growth chamber 3
[truncated: 9 more rows]

## Sheet: Supplemental table S4
Detected signals	Annotation of detected signals			Growth chamber 1												Growth chamber 2												Growth chamber 3
[truncated: 115 more rows]
